# Supplementary material for: Dichlorido[2,2′-(1,10-phenanthrolin-2-ylimino)diethanol]cadmium(II)
Source: Acta Crystallogr Sect E Struct Rep Online. 2009 Sep 19;65(Pt 10):m1235. doi: 10.1107/S1600536809037465 (PMC2970345; doi:10.1107/S1600536809037465)
Supplement: Supplementary file 1 [file e-65-m1235-sup1.cif]

##############################################################################
###                                                                        ###
###        Electronic paper (Acta Crystallographica Section E)             ###
###                                                                        ###
##############################################################################
#                                                                            #
# This CIF contains the data in a paper accepted for publication in Acta     #
# Crystallographica Section E. It conforms to the requirements of Notes      #
# for Authors for Section E, and has been peer reviewed under the auspices   #
# of the IUCr Commission on Journals.                                        #
#                                                                            #
# Full details of the Crystallographic Information File format               #
# are given in the paper "The Crystallographic Information File (CIF):       #
# a New Standard Archive File for Crystallography" by S. R. Hall, F. H.      #
# Allen and I. D. Brown [Acta Cryst. (1991), A47, 655-685].                  #
#                                                                            #
# The current version of the core CIF dictionary is obtainable from          #
# ftp://ftp.iucr.org/pub/cif_core.dic. The current version number is 2.4.    #
#                                                                            #
# Software is freely available for graphical display of the structure(s) in  #
# this CIF.  For information consult the CIF home page http://www.iucr.org/  #
# cif/home.html                                                              #
#                                                                            #
# This file may be used for bona fide research purposes within the           #
# scientific community so long as proper attribution is given to the journal # 
# article from which it was obtained.                                        #
#                                                                            #
##############################################################################
                                             
data_I
_audit_creation_method     SHELXL-97
_chemical_name_systematic
;
Dichlorido[2,2'-(1,10-phenanthrolin-2-ylimino)diethanol]cadmium(II)
;
_chemical_name_common     ?
_chemical_formula_moiety     ?
_chemical_formula_sum     'C16 H17 Cd Cl2 N3 O2'
_chemical_formula_iupac     '[Cd Cl2 (C16 H17 N3 O2)]'
_chemical_formula_weight     466.63
_chemical_melting_point     ?
_symmetry_cell_setting     'Monoclinic'
_symmetry_space_group_name_H-M     'P 21/n'
_symmetry_space_group_name_Hall     '-P 2yn'
loop_
    _symmetry_equiv_pos_as_xyz
    'x, y, z'
    '-x+1/2, y+1/2, -z+1/2'
    '-x, -y, -z'
    'x+1/2, -y+1/2, z+1/2'
_cell_length_a     7.9435(15)
_cell_length_b     22.548(4)
_cell_length_c     9.5216(18)
_cell_angle_alpha     90.00
_cell_angle_beta     98.808(3)
_cell_angle_gamma     90.00
_cell_volume     1685.3(5)
_cell_formula_units_Z     4
_cell_measurement_reflns_used     2277
_cell_measurement_theta_min     2.3455
_cell_measurement_theta_max     23.988
_cell_measurement_temperature     298(2)
_exptl_crystal_description     prism
_exptl_crystal_colour     colourless
_exptl_crystal_size_max     0.24
_exptl_crystal_size_mid     0.11
_exptl_crystal_size_min     0.05
_exptl_crystal_density_diffrn     1.839
_exptl_crystal_density_meas     ?
_exptl_crystal_density_method     'not measured'
_exptl_crystal_F_000     928
_exptl_absorpt_coefficient_mu     1.627
_exptl_absorpt_correction_type     multi-scan
_exptl_absorpt_process_details     '(SADABS; Sheldrick, 1996)'
_exptl_absorpt_correction_T_min     0.6962
_exptl_absorpt_correction_T_max     0.9231
_exptl_special_details
;
;
_diffrn_ambient_temperature     298(2)
_diffrn_radiation_type     MoK\a
_diffrn_radiation_wavelength     0.71073
_diffrn_radiation_source     'fine-focus sealed tube'
_diffrn_radiation_monochromator     graphite
_diffrn_measurement_device_type     'Bruker SMART APEX CCD'
_diffrn_measurement_method     '\f and \w'
_diffrn_detector_area_resol_mean     ?
_diffrn_reflns_number     9776
_diffrn_reflns_av_R_equivalents     0.0400
_diffrn_reflns_av_sigmaI/netI     0.0517
_diffrn_reflns_theta_min     1.81
_diffrn_reflns_theta_max     27.00
_diffrn_reflns_theta_full     27.00
_diffrn_measured_fraction_theta_max     0.990
_diffrn_measured_fraction_theta_full     0.990
_diffrn_reflns_limit_h_min     -10
_diffrn_reflns_limit_h_max     9
_diffrn_reflns_limit_k_min     -28
_diffrn_reflns_limit_k_max     24
_diffrn_reflns_limit_l_min     -11
_diffrn_reflns_limit_l_max     12
_diffrn_standards_number     ?
_diffrn_standards_interval_count     ?
_diffrn_standards_interval_time     ?
_diffrn_standards_decay_%     ?
_refine_special_details
;
Refinement of <i>F</i>^2^ against ALL reflections. The weighted <i>R</i>-factor
<i>wR</i> and goodness of fit <i>S</i> are based on <i>F</i>^2^, conventional
<i>R</i>-factors <i>R</i> are based on <i>F</i>, with <i>F</i> set to zero for
negative <i>F</i>^2^. The threshold expression of <i>F</i>^2^ >
\s(<i>F</i>^2^) is used only for calculating <i>R</i>-factors(gt) <i>etc</i>.
and is not relevant to the choice of reflections for refinement.
<i>R</i>-factors based on <i>F</i>^2^ are statistically about twice as large
as those based on <i>F</i>, and <i>R</i>- factors based on ALL data will be
even larger.
;
_reflns_number_total     3641
_reflns_number_gt     2933
_reflns_threshold_expression     I>2\s(I)
_refine_ls_structure_factor_coef     Fsqd
_refine_ls_matrix_type     full
_refine_ls_R_factor_all     0.0524
_refine_ls_R_factor_gt     0.0385
_refine_ls_wR_factor_gt     0.0825
_refine_ls_wR_factor_ref     0.0869
_refine_ls_goodness_of_fit_ref     1.029
_refine_ls_restrained_S_all     1.029
_refine_ls_number_reflns     3641
_refine_ls_number_parameters     217
_refine_ls_number_restraints     2
_refine_ls_hydrogen_treatment     constr
_refine_ls_weighting_scheme     calc
_refine_ls_weighting_details
                 'calc w=1/[\s^2^(Fo^2^)+(0.0368P)^2^] where P=(Fo^2^+2Fc^2^)/3'
_atom_sites_solution_hydrogens     geom
_atom_sites_solution_primary     direct
_atom_sites_solution_secondary     difmap
_refine_ls_shift/su_max     0.003
_refine_ls_shift/su_mean     0.000
_refine_diff_density_max     0.540
_refine_diff_density_min     -0.397
_refine_ls_extinction_method     none
_refine_ls_extinction_coef     ?
_refine_ls_abs_structure_details     ?
loop_
    _atom_type_symbol
    _atom_type_description
    _atom_type_scat_dispersion_real
    _atom_type_scat_dispersion_imag
    _atom_type_scat_source
    'C' 'C' 0.0033 0.0016
                         'International Tables Vol C Tables 4.2.6.8 and 6.1.1.4'
    'H' 'H' 0.0000 0.0000
                         'International Tables Vol C Tables 4.2.6.8 and 6.1.1.4'
    'N' 'N' 0.0061 0.0033
                         'International Tables Vol C Tables 4.2.6.8 and 6.1.1.4'
    'O' 'O' 0.0106 0.0060
                         'International Tables Vol C Tables 4.2.6.8 and 6.1.1.4'
    'Cd' 'Cd' -0.8075 1.2024
                         'International Tables Vol C Tables 4.2.6.8 and 6.1.1.4'
    'Cl' 'Cl' 0.1484 0.1585
                         'International Tables Vol C Tables 4.2.6.8 and 6.1.1.4'
_computing_data_collection     'SMART (Bruker, 1997)'
_computing_cell_refinement     'SAINT (Bruker, 1997)'
_computing_data_reduction     'SAINT (Bruker, 1997)'
_computing_structure_solution     'SHELXTL (Sheldrick, 2008)'
_computing_structure_refinement     'SHELXTL (Sheldrick, 2008)'
_computing_molecular_graphics     'SHELXTL (Sheldrick, 2008)'
_computing_publication_material
                                  'SHELXTL (Sheldrick, 2008) and local programs'
loop_
    _atom_site_type_symbol
    _atom_site_label
    _atom_site_fract_x
    _atom_site_fract_y
    _atom_site_fract_z
    _atom_site_U_iso_or_equiv
    _atom_site_adp_type
    _atom_site_calc_flag
    _atom_site_refinement_flags
    _atom_site_occupancy
    _atom_site_disorder_assembly
    _atom_site_disorder_group
    C C1 0.1374(5) 0.21631(17) 0.8042(4) 0.0422(9) Uani d . 1 . .
    H H1A 0.2248 0.1869 0.8330 0.051 Uiso calc R 1 . .
    H H1B 0.1863 0.2473 0.7526 0.051 Uiso calc R 1 . .
    C C2 -0.0096(5) 0.18806(15) 0.7096(3) 0.0349(8) Uani d . 1 . .
    H H2A -0.0637 0.1594 0.7641 0.042 Uiso calc R 1 . .
    H H2B -0.0931 0.2183 0.6761 0.042 Uiso calc R 1 . .
    C C3 0.1122(4) 0.10255(14) 0.5974(3) 0.0289(7) Uani d . 1 . .
    C C4 0.1161(5) 0.07105(15) 0.7281(4) 0.0368(9) Uani d . 1 . .
    H H4 0.0798 0.0894 0.8057 0.044 Uiso calc R 1 . .
    C C5 0.1724(5) 0.01476(16) 0.7386(4) 0.0386(9) Uani d . 1 . .
    H H5 0.1720 -0.0059 0.8231 0.046 Uiso calc R 1 . .
    C C6 0.2315(4) -0.01327(14) 0.6243(4) 0.0316(8) Uani d . 1 . .
    C C7 0.2289(4) 0.02028(14) 0.4999(3) 0.0272(7) Uani d . 1 . .
    C C8 0.0074(5) 0.19041(15) 0.4534(4) 0.0386(9) Uani d . 1 . .
    H H8A -0.0969 0.2128 0.4539 0.046 Uiso calc R 1 . .
    H H8B -0.0132 0.1620 0.3761 0.046 Uiso calc R 1 . .
    C C9 0.1446(5) 0.23235(16) 0.4243(4) 0.0483(10) Uani d . 1 . .
    H H9A 0.1064 0.2550 0.3388 0.058 Uiso calc R 1 . .
    H H9B 0.1724 0.2598 0.5030 0.058 Uiso calc R 1 . .
    C C10 0.2929(5) -0.07252(15) 0.6327(4) 0.0418(9) Uani d . 1 . .
    H H10 0.2950 -0.0934 0.7172 0.050 Uiso calc R 1 . .
    C C11 0.3475(5) -0.09907(16) 0.5234(4) 0.0426(10) Uani d . 1 . .
    H H11 0.3859 -0.1381 0.5319 0.051 Uiso calc R 1 . .
    C C12 0.2908(4) -0.00865(14) 0.3824(4) 0.0298(8) Uani d . 1 . .
    C C13 0.3472(4) -0.06791(14) 0.3938(4) 0.0351(8) Uani d . 1 . .
    C C14 0.4001(5) -0.09367(17) 0.2731(5) 0.0476(10) Uani d . 1 . .
    H H14 0.4379 -0.1327 0.2769 0.057 Uiso calc R 1 . .
    C C15 0.3964(5) -0.06231(18) 0.1520(5) 0.0523(11) Uani d . 1 . .
    H H15 0.4297 -0.0796 0.0719 0.063 Uiso calc R 1 . .
    C C16 0.3424(5) -0.00404(17) 0.1491(4) 0.0452(10) Uani d . 1 . .
    H H16 0.3409 0.0176 0.0658 0.054 Uiso calc R 1 . .
    Cd Cd1 0.22860(3) 0.118861(11) 0.25829(3) 0.03483(11) Uani d . 1 . .
    Cl Cl1 -0.04098(14) 0.13138(5) 0.09231(11) 0.0546(3) Uani d . 1 . .
    Cl Cl2 0.43311(13) 0.15483(4) 0.10510(10) 0.0440(2) Uani d . 1 . .
    N N1 0.0451(4) 0.15814(11) 0.5862(3) 0.0301(6) Uani d . 1 . .
    N N2 0.1698(3) 0.07740(11) 0.4860(3) 0.0267(6) Uani d . 1 . .
    N N3 0.2925(4) 0.02232(13) 0.2602(3) 0.0335(7) Uani d . 1 . .
    O O1 0.0806(3) 0.24096(10) 0.9274(2) 0.0452(7) Uani d D 1 . .
    H H6 0.0645 0.2146 0.9874 0.068 Uiso d RD 1 . .
    O O2 0.2902(3) 0.19779(11) 0.4069(3) 0.0488(7) Uani d D 1 . .
    H H7 0.3766 0.2187 0.3977 0.073 Uiso d RD 1 . .
loop_
    _atom_site_aniso_label
    _atom_site_aniso_U_11
    _atom_site_aniso_U_22
    _atom_site_aniso_U_33
    _atom_site_aniso_U_12
    _atom_site_aniso_U_13
    _atom_site_aniso_U_23
    C1 0.045(2) 0.042(2) 0.038(2) 0.0009(18) 0.0019(18) -0.0076(17)
    C2 0.037(2) 0.037(2) 0.0319(19) 0.0038(16) 0.0070(16) -0.0047(15)
    C3 0.0278(18) 0.0306(18) 0.0274(18) -0.0018(14) 0.0010(14) -0.0002(14)
    C4 0.047(2) 0.038(2) 0.0260(18) -0.0003(17) 0.0101(16) -0.0003(15)
    C5 0.043(2) 0.041(2) 0.031(2) -0.0045(18) 0.0050(16) 0.0087(16)
    C6 0.0280(19) 0.0268(18) 0.037(2) -0.0029(14) -0.0034(15) 0.0027(14)
    C7 0.0239(18) 0.0242(17) 0.0321(18) -0.0029(14) 0.0001(14) 0.0000(13)
    C8 0.045(2) 0.037(2) 0.034(2) 0.0105(17) 0.0083(17) 0.0059(16)
    C9 0.068(3) 0.034(2) 0.047(2) 0.010(2) 0.022(2) 0.0033(17)
    C10 0.037(2) 0.034(2) 0.052(2) 0.0017(17) 0.0003(19) 0.0122(17)
    C11 0.037(2) 0.0249(19) 0.064(3) 0.0020(16) 0.003(2) 0.0088(18)
    C12 0.0255(18) 0.0251(17) 0.037(2) -0.0037(14) -0.0007(15) -0.0024(14)
    C13 0.0260(19) 0.0278(19) 0.051(2) -0.0035(15) 0.0043(16) -0.0070(16)
    C14 0.042(2) 0.031(2) 0.071(3) -0.0002(18) 0.013(2) -0.016(2)
    C15 0.058(3) 0.048(3) 0.055(3) -0.006(2) 0.025(2) -0.023(2)
    C16 0.056(3) 0.045(2) 0.037(2) -0.005(2) 0.0134(19) -0.0097(17)
    Cd1 0.04436(19) 0.03078(16) 0.03027(16) 0.00004(12) 0.00864(12) 0.00178(11)
    Cl1 0.0468(6) 0.0775(8) 0.0375(6) -0.0090(5) 0.0002(5) 0.0155(5)
    Cl2 0.0523(6) 0.0405(5) 0.0431(5) 0.0007(4) 0.0191(5) 0.0054(4)
    N1 0.0351(17) 0.0281(15) 0.0280(15) 0.0048(12) 0.0076(12) -0.0010(12)
    N2 0.0291(16) 0.0244(14) 0.0262(15) -0.0020(12) 0.0026(12) 0.0003(11)
    N3 0.0387(17) 0.0314(16) 0.0307(16) -0.0009(13) 0.0061(13) -0.0043(12)
    O1 0.0655(19) 0.0362(14) 0.0326(15) 0.0092(13) 0.0034(13) -0.0036(11)
    O2 0.0503(17) 0.0341(14) 0.0693(19) -0.0079(13) 0.0323(14) -0.0100(13)
_geom_special_details
;
All e.s.d.'s (except the e.s.d. in the dihedral angle between two l.s. planes)
are estimated using the full covariance matrix. The cell e.s.d.'s are taken
into account individually in the estimation of e.s.d.'s in distances, angles
and torsion angles; correlations between e.s.d.'s in cell parameters are only
used when they are defined by crystal symmetry. An approximate (isotropic)
treatment of cell e.s.d.'s is used for estimating e.s.d.'s involving l.s.
planes.
;
loop_
    _geom_bond_atom_site_label_1
    _geom_bond_atom_site_label_2
    _geom_bond_site_symmetry_2
    _geom_bond_distance
    _geom_bond_publ_flag
    C1 O1 . 1.431(4) ?
    C1 C2 . 1.503(5) ?
    C1 H1A . 0.9700 ?
    C1 H1B . 0.9700 ?
    C2 N1 . 1.476(4) ?
    C2 H2A . 0.9700 ?
    C2 H2B . 0.9700 ?
    C3 N2 . 1.344(4) ?
    C3 N1 . 1.360(4) ?
    C3 C4 . 1.429(4) ?
    C4 C5 . 1.344(5) ?
    C4 H4 . 0.9300 ?
    C5 C6 . 1.400(5) ?
    C5 H5 . 0.9300 ?
    C6 C7 . 1.403(4) ?
    C6 C10 . 1.420(4) ?
    C7 N2 . 1.370(4) ?
    C7 C12 . 1.445(5) ?
    C8 N1 . 1.450(4) ?
    C8 C9 . 1.500(5) ?
    C8 H8A . 0.9700 ?
    C8 H8B . 0.9700 ?
    C9 O2 . 1.425(4) ?
    C9 H9A . 0.9700 ?
    C9 H9B . 0.9700 ?
    C10 C11 . 1.329(5) ?
    C10 H10 . 0.9300 ?
    C11 C13 . 1.420(5) ?
    C11 H11 . 0.9300 ?
    C12 N3 . 1.359(4) ?
    C12 C13 . 1.408(4) ?
    C13 C14 . 1.408(5) ?
    C14 C15 . 1.349(6) ?
    C14 H14 . 0.9300 ?
    C15 C16 . 1.381(5) ?
    C15 H15 . 0.9300 ?
    C16 N3 . 1.325(4) ?
    C16 H16 . 0.9300 ?
    Cd1 N3 . 2.235(3) Y
    Cd1 O2 . 2.279(2) Y
    Cd1 N2 . 2.470(3) Y
    Cd1 Cl1 . 2.4752(11) Y
    Cd1 Cl2 . 2.4800(10) Y
    O1 H6 . 0.8482 ?
    O2 H7 . 0.8481 ?
loop_
    _geom_angle_atom_site_label_1
    _geom_angle_atom_site_label_2
    _geom_angle_atom_site_label_3
    _geom_angle_site_symmetry_1
    _geom_angle_site_symmetry_3
    _geom_angle
    _geom_angle_publ_flag
    O1 C1 C2 . . 110.0(3) ?
    O1 C1 H1A . . 109.7 ?
    C2 C1 H1A . . 109.7 ?
    O1 C1 H1B . . 109.7 ?
    C2 C1 H1B . . 109.7 ?
    H1A C1 H1B . . 108.2 ?
    N1 C2 C1 . . 112.0(3) ?
    N1 C2 H2A . . 109.2 ?
    C1 C2 H2A . . 109.2 ?
    N1 C2 H2B . . 109.2 ?
    C1 C2 H2B . . 109.2 ?
    H2A C2 H2B . . 107.9 ?
    N2 C3 N1 . . 120.2(3) ?
    N2 C3 C4 . . 120.9(3) ?
    N1 C3 C4 . . 118.8(3) ?
    C5 C4 C3 . . 119.7(3) ?
    C5 C4 H4 . . 120.1 ?
    C3 C4 H4 . . 120.1 ?
    C4 C5 C6 . . 121.1(3) ?
    C4 C5 H5 . . 119.5 ?
    C6 C5 H5 . . 119.5 ?
    C5 C6 C7 . . 116.7(3) ?
    C5 C6 C10 . . 122.3(3) ?
    C7 C6 C10 . . 121.0(3) ?
    N2 C7 C6 . . 123.3(3) ?
    N2 C7 C12 . . 120.1(3) ?
    C6 C7 C12 . . 116.6(3) ?
    N1 C8 C9 . . 114.7(3) ?
    N1 C8 H8A . . 108.6 ?
    C9 C8 H8A . . 108.6 ?
    N1 C8 H8B . . 108.6 ?
    C9 C8 H8B . . 108.6 ?
    H8A C8 H8B . . 107.6 ?
    O2 C9 C8 . . 107.6(3) ?
    O2 C9 H9A . . 110.2 ?
    C8 C9 H9A . . 110.2 ?
    O2 C9 H9B . . 110.2 ?
    C8 C9 H9B . . 110.2 ?
    H9A C9 H9B . . 108.5 ?
    C11 C10 C6 . . 122.0(4) ?
    C11 C10 H10 . . 119.0 ?
    C6 C10 H10 . . 119.0 ?
    C10 C11 C13 . . 120.0(3) ?
    C10 C11 H11 . . 120.0 ?
    C13 C11 H11 . . 120.0 ?
    N3 C12 C13 . . 120.6(3) ?
    N3 C12 C7 . . 118.7(3) ?
    C13 C12 C7 . . 120.7(3) ?
    C14 C13 C12 . . 117.4(3) ?
    C14 C13 C11 . . 123.0(3) ?
    C12 C13 C11 . . 119.6(3) ?
    C15 C14 C13 . . 120.7(4) ?
    C15 C14 H14 . . 119.6 ?
    C13 C14 H14 . . 119.6 ?
    C14 C15 C16 . . 118.8(4) ?
    C14 C15 H15 . . 120.6 ?
    C16 C15 H15 . . 120.6 ?
    N3 C16 C15 . . 122.8(4) ?
    N3 C16 H16 . . 118.6 ?
    C15 C16 H16 . . 118.6 ?
    N3 Cd1 O2 . . 136.77(9) Y
    N3 Cd1 N2 . . 72.40(9) Y
    O2 Cd1 N2 . . 78.60(9) Y
    N3 Cd1 Cl1 . . 106.83(7) Y
    O2 Cd1 Cl1 . . 112.94(7) Y
    N2 Cd1 Cl1 . . 110.02(7) Y
    N3 Cd1 Cl2 . . 98.90(8) Y
    O2 Cd1 Cl2 . . 90.69(7) Y
    N2 Cd1 Cl2 . . 150.32(7) Y
    Cl1 Cd1 Cl2 . . 99.66(4) Y
    C3 N1 C8 . . 123.9(3) ?
    C3 N1 C2 . . 121.2(3) ?
    C8 N1 C2 . . 114.7(3) ?
    C3 N2 C7 . . 118.2(3) ?
    C3 N2 Cd1 . . 131.8(2) ?
    C7 N2 Cd1 . . 109.5(2) ?
    C16 N3 C12 . . 119.7(3) ?
    C16 N3 Cd1 . . 121.7(3) ?
    C12 N3 Cd1 . . 118.4(2) ?
    C1 O1 H6 . . 112.3 ?
    C9 O2 Cd1 . . 113.5(2) ?
    C9 O2 H7 . . 113.0 ?
    Cd1 O2 H7 . . 118.1 ?
loop_
    _geom_torsion_atom_site_label_1
    _geom_torsion_atom_site_label_2
    _geom_torsion_atom_site_label_3
    _geom_torsion_atom_site_label_4
    _geom_torsion_site_symmetry_1
    _geom_torsion_site_symmetry_2
    _geom_torsion_site_symmetry_3
    _geom_torsion_site_symmetry_4
    _geom_torsion
    _geom_torsion_publ_flag
    O1 C1 C2 N1 . . . . -175.8(3) ?
    N2 C3 C4 C5 . . . . -2.4(5) ?
    N1 C3 C4 C5 . . . . 176.0(3) ?
    C3 C4 C5 C6 . . . . 1.6(5) ?
    C4 C5 C6 C7 . . . . 0.1(5) ?
    C4 C5 C6 C10 . . . . 179.5(3) ?
    C5 C6 C7 N2 . . . . -1.0(5) ?
    C10 C6 C7 N2 . . . . 179.5(3) ?
    C5 C6 C7 C12 . . . . 179.7(3) ?
    C10 C6 C7 C12 . . . . 0.2(5) ?
    N1 C8 C9 O2 . . . . 65.3(4) ?
    C5 C6 C10 C11 . . . . 179.4(4) ?
    C7 C6 C10 C11 . . . . -1.2(5) ?
    C6 C10 C11 C13 . . . . 0.6(6) ?
    N2 C7 C12 N3 . . . . 1.4(5) ?
    C6 C7 C12 N3 . . . . -179.3(3) ?
    N2 C7 C12 C13 . . . . -178.1(3) ?
    C6 C7 C12 C13 . . . . 1.2(5) ?
    N3 C12 C13 C14 . . . . -1.7(5) ?
    C7 C12 C13 C14 . . . . 177.8(3) ?
    N3 C12 C13 C11 . . . . 178.7(3) ?
    C7 C12 C13 C11 . . . . -1.7(5) ?
    C10 C11 C13 C14 . . . . -178.7(4) ?
    C10 C11 C13 C12 . . . . 0.8(5) ?
    C12 C13 C14 C15 . . . . 0.1(5) ?
    C11 C13 C14 C15 . . . . 179.6(4) ?
    C13 C14 C15 C16 . . . . 1.0(6) ?
    C14 C15 C16 N3 . . . . -0.6(6) ?
    N2 C3 N1 C8 . . . . 9.4(5) ?
    C4 C3 N1 C8 . . . . -169.0(3) ?
    N2 C3 N1 C2 . . . . -176.3(3) ?
    C4 C3 N1 C2 . . . . 5.3(5) ?
    C9 C8 N1 C3 . . . . -95.7(4) ?
    C9 C8 N1 C2 . . . . 89.6(4) ?
    C1 C2 N1 C3 . . . . 82.0(4) ?
    C1 C2 N1 C8 . . . . -103.1(3) ?
    N1 C3 N2 C7 . . . . -176.9(3) ?
    C4 C3 N2 C7 . . . . 1.4(5) ?
    N1 C3 N2 Cd1 . . . . 12.5(5) ?
    C4 C3 N2 Cd1 . . . . -169.2(2) ?
    C6 C7 N2 C3 . . . . 0.3(5) ?
    C12 C7 N2 C3 . . . . 179.5(3) ?
    C6 C7 N2 Cd1 . . . . 172.9(2) ?
    C12 C7 N2 Cd1 . . . . -7.9(3) ?
    N3 Cd1 N2 C3 . . . . 179.4(3) ?
    O2 Cd1 N2 C3 . . . . 31.8(3) ?
    Cl1 Cd1 N2 C3 . . . . -78.6(3) ?
    Cl2 Cd1 N2 C3 . . . . 102.6(3) ?
    N3 Cd1 N2 C7 . . . . 8.15(19) ?
    O2 Cd1 N2 C7 . . . . -139.4(2) ?
    Cl1 Cd1 N2 C7 . . . . 110.14(19) ?
    Cl2 Cd1 N2 C7 . . . . -68.6(2) ?
    C15 C16 N3 C12 . . . . -1.1(6) ?
    C15 C16 N3 Cd1 . . . . 174.3(3) ?
    C13 C12 N3 C16 . . . . 2.2(5) ?
    C7 C12 N3 C16 . . . . -177.3(3) ?
    C13 C12 N3 Cd1 . . . . -173.3(2) ?
    C7 C12 N3 Cd1 . . . . 7.1(4) ?
    O2 Cd1 N3 C16 . . . . -133.4(3) ?
    N2 Cd1 N3 C16 . . . . 176.4(3) ?
    Cl1 Cd1 N3 C16 . . . . 70.2(3) ?
    Cl2 Cd1 N3 C16 . . . . -32.8(3) ?
    O2 Cd1 N3 C12 . . . . 42.1(3) ?
    N2 Cd1 N3 C12 . . . . -8.1(2) ?
    Cl1 Cd1 N3 C12 . . . . -114.3(2) ?
    Cl2 Cd1 N3 C12 . . . . 142.7(2) ?
    C8 C9 O2 Cd1 . . . . 47.5(3) ?
    N3 Cd1 O2 C9 . . . . -133.1(2) ?
    N2 Cd1 O2 C9 . . . . -84.7(2) ?
    Cl1 Cd1 O2 C9 . . . . 22.3(2) ?
    Cl2 Cd1 O2 C9 . . . . 123.1(2) ?
loop_
    _geom_hbond_atom_site_label_D
    _geom_hbond_atom_site_label_H
    _geom_hbond_atom_site_label_A
    _geom_hbond_site_symmetry_A
    _geom_hbond_distance_DH
    _geom_hbond_distance_HA
    _geom_hbond_distance_DA
    _geom_hbond_angle_DHA
    O2 H7 O1 4_554 0.85 1.84 2.670(4) 164.9
    O1 H6 Cl1 1_556 0.85 2.34 3.157(3) 162.0
data_global
_journal_date_recd_electronic     2009-07-08
_journal_date_accepted     2009-09-16
_journal_name_full     'Acta Crystallographica, Section E'
_journal_year     2009
_journal_volume     65
_journal_issue     10
_journal_page_first     m1235
_journal_page_last     m1235
_journal_paper_category     QM
_journal_coeditor_code     KP2226
_publ_contact_author
;
      Zhang Shi Guo
      Department of Chemistry and Chemical Engineering
      Institute of Materials Chemistry
      Binzhou University
      Binzhou 256603
      People's Republic of China
;
_publ_contact_author_email     zhangshiguo1970@yahoo.com.cn
_publ_contact_author_fax     '86 534 3190038'
_publ_contact_author_phone     '86 534 3190038'
_publ_section_title
;
Dichlorido[2,2'-(1,10-phenanthrolin-2-ylimino)diethanol]cadmium(II)
;
loop_
    _publ_author_name
    _publ_author_address
    'Zhang, Shi Guo'
;     Department of Chemistry and Chemical Engineering
      Institute of Materials Chemistry
      Binzhou University
      Binzhou 256603
      People's Republic of China
;
    'Xie, Long Miao'
;     Department of Chemistry
      Shandong Normal University
      Jinan 250014
      People's Republic of China
;
