# Supplementary material for: Dichlorido[2,2′-(1,10-phenanthrolin-2-ylimino)diethanol]cadmium(II)
Source: Acta Crystallogr Sect E Struct Rep Online. 2009 Sep 19;65(Pt 10):m1235. doi: 10.1107/S1600536809037465 (PMC2970345; doi:10.1107/S1600536809037465)
Supplement: Supplementary file 2 [file e-65-m1235-Isup2.hkl]

# 
# h,k,l, Fc-squared, Fo-squared, sigma(Fo-squared) and status flag 
# 
data_I
_shelx_title ' 81023am in P2(1)/n' 
_shelx_refln_list_code          4 
_shelx_F_calc_maximum      252.89 
_exptl_crystal_F_000       928.00 
_reflns_d_resolution_high  0.7828 
 
loop_ 
 _symmetry_equiv_pos_as_xyz 
 'x, y, z' 
 '-x+1/2, y+1/2, -z+1/2' 
 '-x, -y, -z' 
 'x-1/2, -y-1/2, z-1/2' 
 
_cell_length_a     7.9435 
_cell_length_b    22.5480 
_cell_length_c     9.5216 
_cell_angle_alpha  90.000 
_cell_angle_beta   98.808 
_cell_angle_gamma  90.000 
 
_shelx_F_squared_multiplier     1.000 
 
loop_ 
 _refln_index_h 
 _refln_index_k 
 _refln_index_l 
 _refln_F_squared_calc 
 _refln_F_squared_meas 
 _refln_F_squared_sigma 
 _refln_observed_status 
   2   0   0    19665.26    22133.68    762.07 o 
   4   0   0     6983.47     7115.76    195.79 o 
   6   0   0     2534.06     2322.16     88.48 o 
   8   0   0       61.02       70.28     42.52 o 
  10   0   0       70.05      134.37     66.38 o 
   1   1   0     1099.19     1117.59     27.92 o 
   2   1   0     9753.96    10538.82    216.44 o 
   3   1   0      260.18      302.31     18.40 o 
   4   1   0     5072.04     4932.89    116.90 o 
   5   1   0     2299.07     2432.79     75.45 o 
   6   1   0       24.51       66.51     11.51 o 
   7   1   0      368.46      329.71     30.02 o 
   8   1   0      512.69      481.16     59.30 o 
   9   1   0      390.33      351.11     55.35 o 
  10   1   0      207.17      276.22     77.26 o 
   0   2   0     3521.07     3721.05     95.71 o 
   1   2   0    39187.67    40803.38    628.74 o 
   2   2   0    22267.70    24358.53    425.10 o 
   3   2   0    13582.32    14376.45    296.49 o 
   4   2   0       15.07       31.15     16.67 o 
   5   2   0     4758.31     4549.15    100.84 o 
   6   2   0        8.55        0.00      8.02 o 
   7   2   0     1531.24     1464.00     61.94 o 
   8   2   0        5.44       39.99     25.98 o 
   9   2   0        0.13        0.00     29.65 o 
  10   2   0        2.40        0.00     50.40 o 
   1   3   0     9204.92     9658.88    153.56 o 
   2   3   0     8794.26     9813.42    177.60 o 
   3   3   0       20.53       46.99      7.36 o 
   4   3   0     8225.55     8432.25    163.85 o 
   5   3   0     3033.70     2912.97     80.35 o 
   6   3   0      357.62      349.64     31.54 o 
   7   3   0       41.27       41.88     16.99 o 
   8   3   0     1111.08     1073.16     97.81 o 
   9   3   0      291.56      311.34     54.55 o 
   0   4   0    27791.69    28988.61    703.61 o 
   1   4   0     2333.49     2320.39     41.79 o 
   2   4   0       19.21       73.69     26.12 o 
   3   4   0     2209.57     2234.89     94.86 o 
   4   4   0     7662.21     7330.93    144.54 o 
   5   4   0       15.80       25.29      9.20 o 
   6   4   0     2915.27     2503.53     82.48 o 
   7   4   0       33.82       40.13     17.00 o 
   8   4   0       57.22       73.80     30.72 o 
   9   4   0       10.08       22.44     46.09 o 
   1   5   0      126.94      116.75      7.18 o 
   2   5   0    14770.29    16167.63    289.23 o 
   3   5   0     2525.87     2690.46     59.41 o 
   4   5   0     4001.03     3897.97     85.10 o 
   5   5   0     2329.53     2367.56    131.60 o 
   6   5   0      178.22      190.33     24.35 o 
   7   5   0     2206.39     2031.60     79.79 o 
   8   5   0      537.32      610.14     69.14 o 
   9   5   0      276.21      209.17     72.57 o 
   0   6   0        8.35       37.81     15.90 o 
   1   6   0     7777.15     7784.12    142.88 o 
   2   6   0     2430.88     2384.28     58.46 o 
   3   6   0    11382.61    11538.29    212.12 o 
   4   6   0     3447.01     3887.67     84.15 o 
   5   6   0     3036.17     2851.15     87.00 o 
   6   6   0        0.05       21.33     13.95 o 
   7   6   0     1748.97     1628.38     68.36 o 
   8   6   0      297.38      302.32     93.67 o 
   9   6   0        5.66        0.00     45.69 o 
   1   7   0       55.09       56.27     10.23 o 
   2   7   0    10144.27    10726.64    174.86 o 
   3   7   0       38.67       31.08      7.52 o 
   4   7   0     2062.76     2050.22     65.77 o 
   5   7   0     2041.71     2011.96     69.66 o 
   6   7   0      890.23      968.23     58.08 o 
   7   7   0      576.08      530.57     47.66 o 
   8   7   0     1396.88     1307.58     86.48 o 
   0   8   0    30837.21    30596.03    751.62 o 
   1   8   0      945.93      927.94     27.93 o 
   2   8   0    13929.77    14504.65    233.62 o 
   3   8   0     1895.87     1740.94     48.26 o 
   4   8   0     6785.96     6870.45    165.77 o 
   5   8   0       19.47       21.01     18.39 o 
   6   8   0     2863.78     2856.08     99.67 o 
   7   8   0      197.30      157.37     34.05 o 
   8   8   0       49.00       41.63     33.49 o 
   9   8   0       78.29       64.96     54.85 o 
   1   9   0     3651.11     3568.28     76.20 o 
   2   9   0     1545.08     1866.80     45.21 o 
   3   9   0     1570.72     1706.65     46.78 o 
   4   9   0     1825.89     1763.14    105.70 o 
   5   9   0      484.79      531.43     47.50 o 
   6   9   0      137.81      150.81     31.38 o 
   7   9   0     1574.11     1490.77    118.03 o 
   8   9   0      356.41      466.80     78.94 o 
   9   9   0      361.26      318.27     83.22 o 
   0  10   0     4595.76     4935.19    143.85 o 
   1  10   0    19983.96    20081.98    358.08 o 
   2  10   0    13096.69    14262.82    259.91 o 
   3  10   0    11746.92    11782.06    223.81 o 
   4  10   0     1314.88     1250.89     40.51 o 
   5  10   0      720.59      682.70     99.06 o 
   6  10   0       63.99       57.33     39.05 o 
   7  10   0     1286.61     1299.55     87.74 o 
   8  10   0      531.98      551.15     65.67 o 
   9  10   0       26.97       15.43     54.52 o 
   1  11   0      881.72      804.33     29.06 o 
   2  11   0       30.22       10.34      6.30 o 
   3  11   0      817.64      827.08     46.00 o 
   4  11   0      335.74      299.82     21.68 o 
   5  11   0      194.10      218.08     35.47 o 
   6  11   0      763.33      756.41     66.48 o 
   7  11   0      267.20      281.66     88.21 o 
   8  11   0      790.52      813.80     77.22 o 
   9  11   0        3.90      101.42     58.22 o 
   0  12   0     1322.19     1021.88     49.19 o 
   1  12   0     3078.39     3195.80     74.69 o 
   2  12   0     5823.78     5781.01    119.20 o 
   3  12   0     5275.82     5061.47    131.08 o 
   4  12   0     6686.57     6065.06    153.77 o 
   5  12   0      379.19      383.02     45.57 o 
   6  12   0      672.84      619.82     62.71 o 
   7  12   0       93.40      100.84     72.27 o 
   8  12   0      395.03      496.35     61.66 o 
   9  12   0        5.92       75.47     60.11 o 
   1  13   0     1370.75     1467.84     65.23 o 
   2  13   0      402.08      468.44     24.38 o 
   3  13   0       34.95       57.13     14.52 o 
   4  13   0      620.27      525.34     37.06 o 
   5  13   0     1325.74     1229.73     76.50 o 
   6  13   0        0.15       15.59     21.54 o 
   7  13   0     1066.95     1080.84     86.20 o 
   8  13   0       85.99      132.71     38.45 o 
   0  14   0        3.27       20.73     12.60 o 
   1  14   0     3551.64     3458.23     94.70 o 
   2  14   0     1359.06     1160.91     49.64 o 
   3  14   0    11975.40    11824.81    270.26 o 
   4  14   0     1475.70     1413.04     58.72 o 
   5  14   0      384.52      392.11     50.02 o 
   6  14   0      271.39      247.14     41.84 o 
   7  14   0     1000.74      981.60     84.16 o 
   8  14   0      260.06      283.26     52.62 o 
   1  15   0      189.26      219.93     34.46 o 
   2  15   0      292.90      250.60     27.31 o 
   3  15   0      417.87      449.31     36.63 o 
   4  15   0       58.38       62.63     16.32 o 
   5  15   0       44.93       31.43     21.66 o 
   6  15   0     1031.87      888.23     78.54 o 
   7  15   0        9.24        0.00     38.14 o 
   8  15   0      976.17      927.86     89.44 o 
   0  16   0     5357.59     4706.25    277.19 o 
   1  16   0     1903.81     1937.26     57.75 o 
   2  16   0     4738.00     4565.38    127.36 o 
   3  16   0      515.54      466.60     38.75 o 
   4  16   0     3488.24     3494.65    173.35 o 
   5  16   0     1077.20     1094.20     97.84 o 
   6  16   0       29.49       47.81     28.43 o 
   7  16   0      197.05      228.22     47.72 o 
   8  16   0      204.21      295.97     57.40 o 
   1  17   0      891.47      803.50     37.72 o 
   2  17   0      134.54       99.41     19.37 o 
   3  17   0      333.87      338.45     34.58 o 
   4  17   0      128.16      143.48     32.31 o 
   5  17   0      610.57      640.31     66.69 o 
   6  17   0        5.98       15.71     30.26 o 
   7  17   0      987.39      979.47     91.77 o 
   8  17   0       47.45       77.32     41.17 o 
   0  18   0      899.26      971.79    105.59 o 
   1  18   0     2262.46     2064.39     82.48 o 
   2  18   0     1568.75     1447.46     62.45 o 
   3  18   0     3243.20     3091.67    152.35 o 
   4  18   0      136.27      136.75     34.57 o 
   5  18   0       11.01       21.89     23.09 o 
   6  18   0      354.36      275.15     63.01 o 
   7  18   0      351.54      518.29     85.38 o 
   1  19   0     1351.42     1376.53     65.03 o 
   2  19   0     1196.69     1228.89     62.73 o 
   3  19   0       13.23       33.40     18.65 o 
   4  19   0     1308.86     1307.80    187.54 o 
   5  19   0       10.70       36.56     40.09 o 
   6  19   0      856.15      976.91     90.18 o 
   7  19   0        6.91        0.00     43.36 o 
   0  20   0     1500.51     1402.42     74.01 o 
   1  20   0     1652.63     1687.98    173.10 o 
   2  20   0     3114.31     2737.60    134.19 o 
   3  20   0      279.90      252.75     34.43 o 
   4  20   0     1218.88     1138.73     88.84 o 
   5  20   0     1067.63     1199.82     96.64 o 
   6  20   0       47.76       90.54     48.75 o 
   7  20   0       59.80       58.70     41.36 o 
   1  21   0       34.77       65.54     20.27 o 
   2  21   0        7.87       17.69     19.89 o 
   3  21   0     1053.12      991.77     80.02 o 
   4  21   0        0.51        0.00     48.38 o 
   5  21   0      392.55      408.65     59.85 o 
   6  21   0        0.03       13.18     32.23 o 
   0  22   0     4251.88     4562.79    245.02 o 
   1  22   0     1307.38     1156.05     78.85 o 
   2  22   0     2046.40     1969.91     82.39 o 
   3  22   0     1511.18     1503.20    110.14 o 
   4  22   0      777.01      702.64    179.45 o 
   5  22   0       26.56       63.28     55.69 o 
   6  22   0      503.37      474.04     70.15 o 
   1  23   0       41.07       97.38     25.67 o 
   2  23   0       27.16       79.84     23.98 o 
   3  23   0        0.46        9.26     27.63 o 
   4  23   0      344.71      335.38     55.42 o 
   5  23   0        1.64        0.00     30.79 o 
   0  24   0       52.75       90.84     48.18 o 
   1  24   0     3326.08     3193.58    331.98 o 
   2  24   0      445.48      489.46     54.11 o 
   3  24   0      184.00      167.52     43.00 o 
   4  24   0      318.81      403.70    122.78 o 
   5  24   0     1063.13     1058.88    159.10 o 
   1  25   0       32.53      138.39     39.09 o 
   2  25   0        1.63       10.21     23.19 o 
   3  25   0      244.01      259.86     49.18 o 
   4  25   0       30.67       32.46     33.56 o 
   0  26   0     1601.02     1833.92    163.88 o 
   1  26   0      415.29      514.22     68.11 o 
   2  26   0      359.73      411.06     89.76 o 
   3  26   0      138.92      169.45     45.65 o 
   4  26   0      548.46      705.53    115.77 o 
   1  27   0        0.01       21.65     32.06 o 
   2  27   0        0.53       14.82     48.11 o 
   3  27   0       23.00       37.35     34.60 o 
   0  28   0      662.55      797.58    120.49 o 
   1  28   0      816.24      812.20     87.37 o 
   2  28   0      138.77       70.35     57.48 o 
  -9   0   1       17.45       75.00     48.79 o 
  -7   0   1     1038.60     1015.49     61.16 o 
  -5   0   1     6783.67     6966.59    279.92 o 
  -3   0   1    17138.49    17050.06    601.22 o 
  -1   0   1    22681.97    24768.68    846.17 o 
   1   0   1    50754.73    51172.53   1020.64 o 
   3   0   1    13671.68    14229.31    299.74 o 
   5   0   1     2920.28     2932.75     84.13 o 
   7   0   1     1078.86     1168.68    119.68 o 
   9   0   1       26.47       42.39     48.32 o 
 -10   1   1       93.04      179.31     72.37 o 
  -9   1   1      577.60      660.88     75.66 o 
  -8   1   1     1012.17      977.23    114.42 o 
  -7   1   1      114.36      167.32     24.76 o 
  -6   1   1      285.79      294.03     27.27 o 
  -5   1   1     1809.35     1798.94     88.50 o 
  -4   1   1     3133.67     3126.96    152.53 o 
  -3   1   1     2391.51     2274.75     72.74 o 
  -2   1   1        7.28       14.28      6.17 o 
  -1   1   1      191.46      166.56     11.56 o 
   0   1   1     8089.36     8127.57    236.25 o 
   1   1   1     2988.98     2944.75     46.48 o 
   2   1   1    36882.11    40236.88    570.34 o 
   3   1   1        1.90       11.16      4.43 o 
   4   1   1     1222.65     1101.54     28.54 o 
   5   1   1      921.92      872.93     27.71 o 
   6   1   1     1117.60     1085.60     38.23 o 
   7   1   1      935.61      963.59     77.30 o 
   8   1   1      133.05      154.09     38.38 o 
   9   1   1       48.43       59.23     33.57 o 
 -10   2   1       78.48       84.30     66.31 o 
  -9   2   1       21.93        2.68     31.61 o 
  -8   2   1      257.67      227.70     40.22 o 
  -7   2   1       37.41       38.97     19.98 o 
  -6   2   1      719.01      779.04     46.27 o 
  -5   2   1        1.38       10.47      9.63 o 
  -4   2   1    28171.77    29819.87    604.19 o 
  -3   2   1      618.21      628.98     47.37 o 
  -2   2   1     2411.18     2154.55     75.81 o 
  -1   2   1      897.86      893.40     28.17 o 
   0   2   1    29625.80    30994.09    477.14 o 
   1   2   1      321.32      379.81     22.23 o 
   2   2   1    63953.68    66242.04   1138.03 o 
   3   2   1      632.23      612.65     19.22 o 
   4   2   1     8789.26     9113.10    155.67 o 
   5   2   1       41.15       38.42      7.94 o 
   6   2   1     5101.83     4880.10    115.88 o 
   7   2   1       75.18      100.73     36.43 o 
   8   2   1      102.44       60.93     29.64 o 
   9   2   1       12.86       11.80     33.21 o 
 -10   3   1       87.12        2.49     55.66 o 
  -8   3   1     1370.40     1467.18     67.92 o 
  -7   3   1      957.04      899.56     53.09 o 
  -6   3   1        1.17       24.43     14.44 o 
  -5   3   1     3606.64     3496.12    120.55 o 
  -4   3   1     6794.13     7064.61    161.59 o 
  -3   3   1       69.54       83.21     12.33 o 
  -2   3   1      766.54      775.82     26.19 o 
  -1   3   1     2733.29     2859.13     56.68 o 
   0   3   1     1829.68     2127.07     37.99 o 
   1   3   1     2992.67     3116.26     53.61 o 
   2   3   1      354.80      410.54     15.89 o 
   3   3   1     3899.80     3920.63     81.83 o 
   4   3   1    10685.41    11384.25    214.32 o 
   5   3   1      264.72      283.57     17.81 o 
   6   3   1     1854.35     1735.16     65.78 o 
   7   3   1      741.24      706.07     51.89 o 
   8   3   1      166.11      175.11     51.69 o 
   9   3   1      233.18      278.52     84.10 o 
 -10   4   1        3.30       82.41     69.21 o 
  -8   4   1       13.95       17.60     19.89 o 
  -7   4   1      634.95      678.61     60.44 o 
  -6   4   1        0.22        0.00     11.22 o 
  -5   4   1     6869.07     6668.56    158.25 o 
  -4   4   1      195.22      211.64     18.97 o 
  -3   4   1    11629.56    11929.99    284.70 o 
  -2   4   1      116.30      103.82      9.25 o 
  -1   4   1    20387.44    20900.07    362.78 o 
   0   4   1      524.81      579.99     17.27 o 
   1   4   1    22577.06    23166.71    360.99 o 
   2   4   1     4587.28     4871.47    118.72 o 
   3   4   1     9140.82     9278.85    174.15 o 
   4   4   1    10480.00    11410.80    214.86 o 
   5   4   1     1667.59     1588.15    107.91 o 
   6   4   1      106.28      161.49     24.05 o 
   7   4   1     2494.51     2316.01     88.42 o 
   8   4   1       23.63       17.81     27.46 o 
   9   4   1       60.63      106.71     40.97 o 
  -8   5   1      985.40      962.17     74.89 o 
  -7   5   1      119.84      121.77     24.39 o 
  -6   5   1     2638.20     2442.36     82.34 o 
  -5   5   1     3543.88     3571.10     84.02 o 
  -4   5   1     1865.02     1836.02     48.90 o 
  -3   5   1     1397.29     1315.20     41.63 o 
  -2   5   1     4102.62     4203.00     74.38 o 
  -1   5   1        4.01        2.13      4.20 o 
   0   5   1      398.17      416.25     15.18 o 
   1   5   1       16.66       17.36      4.67 o 
   2   5   1     1022.46      975.65     27.32 o 
   3   5   1     1442.62     1376.60     41.48 o 
   4   5   1    21734.67    23425.46    419.76 o 
   5   5   1      575.21      563.96     51.60 o 
   6   5   1     3741.53     3507.33    105.84 o 
   7   5   1      831.46      858.75     48.07 o 
   8   5   1      943.18      932.38     64.59 o 
   9   5   1       82.34       50.54     54.72 o 
  -8   6   1      320.94      352.90     55.02 o 
  -7   6   1      236.14      212.04     29.72 o 
  -6   6   1      391.64      464.63     37.98 o 
  -5   6   1        3.96       14.06     11.19 o 
  -4   6   1    12296.65    12538.16    234.76 o 
  -3   6   1       20.57       15.69      7.24 o 
  -2   6   1      712.25      666.73     23.40 o 
  -1   6   1     3846.72     4001.58     80.19 o 
   0   6   1    38968.33    38599.22    662.41 o 
   1   6   1     2971.79     3057.13     64.65 o 
   2   6   1    18070.83    17971.48    371.27 o 
   3   6   1     2716.76     2636.21     74.17 o 
   4   6   1     1235.01     1214.96     35.08 o 
   5   6   1      111.79      123.00     19.10 o 
   6   6   1     2592.26     2546.79     86.04 o 
   7   6   1        0.92        6.34     15.54 o 
   8   6   1      138.42      156.85     31.60 o 
   9   6   1       98.40       76.89     56.33 o 
  -9   7   1      402.03      415.44     85.78 o 
  -8   7   1      953.79      927.14     76.02 o 
  -7   7   1     1395.96     1336.29     85.48 o 
  -6   7   1        0.53        0.00     11.39 o 
  -5   7   1     3820.19     3424.46    162.11 o 
  -4   7   1     1700.53     1636.41     57.26 o 
  -3   7   1      457.82      572.84     19.25 o 
  -2   7   1      879.21      898.93     22.53 o 
  -1   7   1     3066.04     3291.94     69.36 o 
   0   7   1     7760.08     8296.40    153.87 o 
   1   7   1     3049.85     3116.82     86.61 o 
   2   7   1      483.58      472.67     50.03 o 
   3   7   1     1610.28     1575.40     52.60 o 
   4   7   1      114.77       82.63     15.11 o 
   5   7   1     2124.19     2042.98     71.03 o 
   6   7   1      907.59      825.71     49.61 o 
   7   7   1     1461.80     1315.48     65.48 o 
   8   7   1       42.27       95.89     36.53 o 
   9   7   1      239.69      276.08     80.59 o 
  -9   8   1        6.40       14.17     28.24 o 
  -8   8   1      107.98      147.95     34.94 o 
  -7   8   1      860.97      750.14     67.24 o 
  -6   8   1      454.92      452.52     49.21 o 
  -5   8   1     1706.50     1668.90     67.71 o 
  -4   8   1       42.97       58.33      9.25 o 
  -3   8   1     4676.24     4605.89     84.54 o 
  -2   8   1     5934.50     5909.27    135.31 o 
  -1   8   1    31244.40    32316.18    561.41 o 
   0   8   1      307.05      346.82     19.79 o 
   1   8   1     5409.93     5185.74    102.06 o 
   2   8   1     1944.20     2003.01     49.85 o 
   3   8   1    24761.47    24029.75    430.82 o 
   4   8   1     6266.43     6092.32    240.63 o 
   5   8   1     2059.47     2030.09     85.21 o 
   6   8   1      927.06      947.04     79.93 o 
   7   8   1     1119.66     1160.46     63.64 o 
   8   8   1        1.71        0.00     27.84 o 
   9   8   1       64.57       99.66     62.00 o 
  -9   9   1      714.32      638.19    173.69 o 
  -8   9   1      736.38      679.70     69.90 o 
  -7   9   1       13.73       16.00     23.47 o 
  -6   9   1     2911.16     2920.47    121.38 o 
  -5   9   1     1293.05     1267.78     69.60 o 
  -4   9   1       85.55       86.52     19.46 o 
  -3   9   1      302.72      316.67     14.46 o 
  -2   9   1     2085.74     2256.29     54.41 o 
  -1   9   1        4.51        4.41      5.80 o 
   0   9   1      559.57      626.69     26.44 o 
   1   9   1      340.36      403.67     32.17 o 
   2   9   1       85.21      108.25     11.93 o 
   3   9   1       14.39       29.36      7.86 o 
   4   9   1      439.96      367.42     28.83 o 
   5   9   1      703.46      613.78     83.87 o 
   6   9   1      130.65      145.55     23.41 o 
   7   9   1      292.52      369.40     48.66 o 
   8   9   1      372.69      540.26    157.45 o 
   9   9   1       16.26       37.16     41.95 o 
  -9  10   1        7.30       47.53     32.75 o 
  -8  10   1      311.30      351.74     98.75 o 
  -7  10   1      248.82      243.23     54.08 o 
  -6  10   1      903.91      964.49     73.01 o 
  -5  10   1      642.24      705.87     59.37 o 
  -4  10   1     7113.18     6263.52    263.80 o 
  -3  10   1     3225.56     3349.99     66.14 o 
  -2  10   1    10673.56    11003.10    223.64 o 
  -1  10   1     3582.26     3506.48     77.51 o 
   0  10   1    22798.37    23591.55    417.86 o 
   1  10   1     1353.25     1312.44     37.14 o 
   2  10   1     5687.87     5580.18    111.73 o 
   3  10   1     1249.10     1212.62     38.09 o 
   4  10   1     4172.51     3689.36    104.23 o 
   5  10   1      622.69      535.03     38.86 o 
   6  10   1     2139.54     2018.65    167.76 o 
   7  10   1       21.79       17.26     21.68 o 
   8  10   1      409.74      414.49     84.64 o 
   9  10   1       58.15       78.26     42.36 o 
  -9  11   1      296.57      235.94     51.40 o 
  -8  11   1      513.33      530.63    180.86 o 
  -7  11   1     2251.95     2347.59    230.73 o 
  -6  11   1       18.69       17.54     19.85 o 
  -5  11   1     2878.87     2842.79    118.21 o 
  -4  11   1      719.59      627.71     73.29 o 
  -3  11   1        0.94       13.93      7.09 o 
  -2  11   1     1303.36     1275.99     38.83 o 
  -1  11   1     3411.82     3318.04     75.87 o 
   0  11   1     6264.65     6782.85    135.70 o 
   1  11   1       47.13       33.97      8.65 o 
   2  11   1        4.99        1.74      6.05 o 
   3  11   1      315.28      308.13     20.94 o 
   4  11   1     2133.98     2052.78    129.02 o 
   5  11   1       42.12       50.06     15.17 o 
   6  11   1       36.98       30.13     22.57 o 
   7  11   1     1451.41     1398.95    153.34 o 
   8  11   1      204.82      208.08     75.51 o 
   9  11   1      351.08      407.80    113.82 o 
  -9  12   1       16.75       17.19     33.19 o 
  -8  12   1       19.31       36.53     31.76 o 
  -7  12   1      812.60      886.77    148.42 o 
  -6  12   1      942.69      888.96     74.38 o 
  -5  12   1     2249.14     2029.87    242.93 o 
  -4  12   1      441.76      415.93     51.10 o 
  -3  12   1     7849.57     7463.66    204.71 o 
  -2  12   1     6782.70     6683.71    135.96 o 
  -1  12   1    18720.12    19674.89    355.96 o 
   0  12   1     1991.75     1934.31     52.47 o 
   1  12   1     3335.39     3381.90     81.89 o 
   2  12   1     2856.33     2817.65     66.21 o 
   3  12   1    10654.95     9865.05    547.37 o 
   4  12   1     1290.86     1320.03     55.13 o 
   5  12   1     1396.93     1259.03     89.19 o 
   6  12   1        2.50       18.29     21.54 o 
   7  12   1      491.72      475.78     98.15 o 
   8  12   1      332.71      329.34     62.74 o 
  -9  13   1        0.16        0.00     31.17 o 
  -8  13   1      464.87      434.59     89.83 o 
  -7  13   1        8.40       29.65     50.74 o 
  -6  13   1     2628.17     2382.13    166.28 o 
  -5  13   1      907.31      808.62     67.11 o 
  -4  13   1      402.02      431.38     35.66 o 
  -3  13   1       83.78       89.88     21.87 o 
  -2  13   1     1295.53     1244.21     40.61 o 
  -1  13   1     1239.88     1273.68     41.24 o 
   0  13   1      319.80      252.52     26.98 o 
   1  13   1      175.40      232.01     23.57 o 
   2  13   1     5200.90     5348.89    163.81 o 
   3  13   1      175.97      206.80     23.43 o 
   4  13   1      260.57      254.15     36.86 o 
   5  13   1        0.99       11.95     17.90 o 
   6  13   1      326.24      285.52     54.82 o 
   7  13   1      232.45      275.55     47.19 o 
   8  13   1      434.93      495.53    109.27 o 
  -8  14   1      225.89      322.03     54.56 o 
  -7  14   1       94.41       72.33     42.89 o 
  -6  14   1      640.54      707.72     69.94 o 
  -5  14   1      265.70      279.91     49.74 o 
  -4  14   1     3178.79     2953.39     94.86 o 
  -3  14   1     2421.86     2241.59     84.83 o 
  -2  14   1     9473.44     9030.27    397.63 o 
  -1  14   1     3140.69     2937.00     73.80 o 
   0  14   1     7830.47     7919.26    217.10 o 
   1  14   1     2023.57     1994.00     55.46 o 
   2  14   1     1883.74     1643.39     60.63 o 
   3  14   1     1407.18     1335.29     61.41 o 
   4  14   1     1453.77     1408.87    109.87 o 
   5  14   1     1155.29     1157.94     82.88 o 
   6  14   1      465.74      361.05     52.50 o 
   7  14   1       75.33       88.97     50.27 o 
   8  14   1       19.69       62.84     36.09 o 
  -8  15   1       41.29       44.94     36.26 o 
  -7  15   1     1078.71     1024.18     88.53 o 
  -6  15   1       88.66      121.21     34.77 o 
  -5  15   1     1787.94     1658.18    181.84 o 
  -4  15   1       30.18       29.89     14.74 o 
  -3  15   1      843.46      897.11     56.21 o 
  -2  15   1      178.03      137.84     21.20 o 
  -1  15   1     1479.66     1401.03     46.23 o 
   0  15   1        5.52       20.22     10.07 o 
   1  15   1      317.11      335.29     26.46 o 
   2  15   1      431.34      459.49     45.49 o 
   3  15   1     1483.02     1532.67     68.80 o 
   4  15   1      132.58      137.53     30.10 o 
   5  15   1      416.84      420.97     70.15 o 
   6  15   1       31.87       43.36     27.68 o 
   7  15   1      687.28      796.43     81.14 o 
   8  15   1      178.86      194.89     61.66 o 
  -8  16   1       52.56       61.74     38.57 o 
  -7  16   1      875.38      898.58    134.87 o 
  -6  16   1      306.27      337.16     51.30 o 
  -5  16   1      187.19      223.95     51.08 o 
  -4  16   1      129.16      150.79     24.53 o 
  -3  16   1     3035.41     2846.36     93.71 o 
  -2  16   1     2676.65     2371.70    100.96 o 
  -1  16   1     9008.99     8817.01    203.58 o 
   0  16   1     1386.87     1411.73     53.18 o 
   1  16   1     1285.28     1242.32     43.36 o 
   2  16   1     1092.62      994.97     73.00 o 
   3  16   1     4936.64     4640.34    130.04 o 
   4  16   1      432.03      439.28     52.45 o 
   5  16   1      404.02      506.96     98.32 o 
   6  16   1       12.75       25.74     28.44 o 
   7  16   1        0.95       26.33     32.58 o 
   8  16   1      117.09       91.82     42.45 o 
  -8  17   1      461.14      441.45     68.82 o 
  -7  17   1       13.83        3.45     31.21 o 
  -6  17   1     1344.67     1075.07     89.08 o 
  -5  17   1       10.11       17.23     38.75 o 
  -4  17   1      521.65      521.36     43.45 o 
  -3  17   1      195.60      202.85     28.48 o 
  -2  17   1      535.08      491.27     53.82 o 
  -1  17   1      767.36      851.77     39.57 o 
   0  17   1        5.74       20.91     11.36 o 
   1  17   1       19.42       18.08     20.49 o 
   2  17   1      710.23      671.50     44.92 o 
   3  17   1       11.01       55.22     23.76 o 
   4  17   1      508.91      466.89     55.38 o 
   5  17   1       79.04      114.15     59.97 o 
   6  17   1      768.12      684.65     73.47 o 
   7  17   1      178.28      111.53     44.61 o 
  -7  18   1        6.91        0.00     30.52 o 
  -6  18   1      279.90      339.33     54.68 o 
  -5  18   1     1076.79     1057.56    118.70 o 
  -4  18   1      321.24      372.64     39.49 o 
  -3  18   1      940.56      907.84     56.33 o 
  -2  18   1     4143.13     4062.63    121.36 o 
  -1  18   1     1024.18     1074.35     44.36 o 
   0  18   1     2340.46     2322.57     68.42 o 
   1  18   1     3268.64     3296.64    103.26 o 
   2  18   1     2346.99     2459.24    147.57 o 
   3  18   1      723.79      812.08     72.24 o 
   4  18   1     4220.13     4173.52    458.09 o 
   5  18   1      226.73      223.85     45.07 o 
   6  18   1      595.27      521.37    106.27 o 
   7  18   1      245.10      268.79     56.60 o 
  -7  19   1      720.76      772.53     85.99 o 
  -6  19   1        3.86        0.00     25.99 o 
  -5  19   1     1028.85      975.96    124.50 o 
  -4  19   1       16.74        0.00     16.26 o 
  -3  19   1       95.52       95.26     23.18 o 
  -2  19   1      505.07      533.42     45.02 o 
  -1  19   1      150.33      200.85     27.95 o 
   0  19   1       89.40       93.16     17.34 o 
   1  19   1      143.85      124.14     23.72 o 
   2  19   1        0.14       20.31     16.79 o 
   3  19   1      979.57      907.63     73.94 o 
   4  19   1        1.08       23.05     23.30 o 
   5  19   1      765.15      838.04     80.59 o 
   6  19   1       15.55        0.00     29.52 o 
   7  19   1      368.22      484.78     68.60 o 
  -7  20   1      136.98      168.13     49.40 o 
  -6  20   1      287.78      279.79     52.20 o 
  -5  20   1       87.96       38.57     30.05 o 
  -4  20   1     1695.13     1543.72    202.26 o 
  -3  20   1      560.20      579.76     48.61 o 
  -2  20   1      846.45      894.41     57.39 o 
  -1  20   1     2416.47     2363.59     85.55 o 
   0  20   1     1422.06     1364.77     63.46 o 
   1  20   1      490.69      545.85     45.41 o 
   2  20   1     1690.97     1539.01     68.84 o 
   3  20   1     3501.26     3246.28    139.28 o 
   4  20   1     1102.81     1024.60     85.71 o 
   5  20   1      534.79      488.87     61.25 o 
   6  20   1      796.11      767.60     89.56 o 
   7  20   1      111.74      247.71     77.02 o 
  -6  21   1      939.64      870.09     87.91 o 
  -5  21   1        0.73       32.35     28.98 o 
  -4  21   1      494.88      543.83     81.50 o 
  -3  21   1      240.58      261.54     35.62 o 
  -2  21   1      403.81      416.29     41.26 o 
  -1  21   1      648.69      686.18     51.10 o 
   0  21   1       57.65       73.09     21.69 o 
   1  21   1       20.67       29.10     19.13 o 
   2  21   1        5.38       20.89     18.57 o 
   3  21   1       15.12       51.47     27.28 o 
   4  21   1      271.63      286.68     49.65 o 
   5  21   1       55.54       54.36     42.49 o 
   6  21   1      284.19      331.75     57.40 o 
  -6  22   1       19.79       55.89     36.09 o 
  -5  22   1      773.16      920.70    103.27 o 
  -4  22   1      363.48      389.06     56.32 o 
  -3  22   1     1531.48     1400.73     75.86 o 
  -2  22   1     1040.28     1091.98     67.34 o 
  -1  22   1      755.17      756.00     54.64 o 
   0  22   1     1600.06     1596.47     90.60 o 
   1  22   1     2751.03     2800.23    100.44 o 
   2  22   1      707.46      802.07     73.19 o 
   3  22   1      514.45      448.01     60.81 o 
   4  22   1      695.40      662.76    115.63 o 
   5  22   1      492.43      469.81     64.76 o 
   6  22   1      191.18      301.16     58.62 o 
  -6  23   1       73.56       87.10     40.16 o 
  -5  23   1      540.94      585.69     72.57 o 
  -4  23   1      128.06      105.12     35.90 o 
  -3  23   1      491.03      560.02     51.64 o 
  -2  23   1        0.81        0.00     19.17 o 
  -1  23   1       25.53       40.46     28.21 o 
   0  23   1      151.91      156.51     55.39 o 
   1  23   1       61.72       67.70     25.44 o 
   2  23   1      256.29      300.95     56.37 o 
   3  23   1        7.39        6.33     26.61 o 
   4  23   1        7.56       21.94     30.40 o 
   5  23   1      376.52      367.64     60.49 o 
  -5  24   1      115.59      140.79     45.37 o 
  -4  24   1      581.38      588.13     68.20 o 
  -3  24   1      312.89      292.82     57.92 o 
  -2  24   1      962.96      927.26     64.60 o 
  -1  24   1     1047.06     1226.36    177.60 o 
   0  24   1     2302.46     2316.02    117.55 o 
   1  24   1      302.52      309.41     39.22 o 
   2  24   1     1924.76     1915.38    106.15 o 
   3  24   1      950.14      936.53     85.85 o 
   4  24   1      341.13      418.12     63.14 o 
   5  24   1      154.29      110.35     55.12 o 
  -5  25   1       10.10        0.00     43.26 o 
  -4  25   1      715.08      643.60     74.75 o 
  -3  25   1      141.46      164.95     41.04 o 
  -2  25   1      284.86      365.90     58.14 o 
  -1  25   1       39.41       61.50     38.11 o 
   0  25   1       30.10       30.93     31.19 o 
   1  25   1      177.18      188.30     43.17 o 
   2  25   1       82.59       95.53     34.17 o 
   3  25   1        4.33        3.02     29.67 o 
   4  25   1      324.54      347.76     75.14 o 
  -4  26   1      237.39      257.38     65.63 o 
  -3  26   1      570.22      613.52     71.96 o 
  -2  26   1      424.98      501.44     91.48 o 
  -1  26   1      358.32      455.83     62.51 o 
   0  26   1      578.21      671.94     80.32 o 
   1  26   1     2721.52     2806.03    197.44 o 
   2  26   1      127.72      102.23     38.19 o 
   3  26   1      355.58      257.62     52.39 o 
   4  26   1       56.39       18.33     52.63 o 
  -3  27   1      455.79      509.90     75.34 o 
  -2  27   1        1.52       51.31     36.71 o 
  -1  27   1       16.96        0.00     33.36 o 
   0  27   1        2.21       67.14     35.87 o 
   1  27   1       14.25       47.91     52.83 o 
   2  27   1      106.02      115.70     56.67 o 
   3  27   1      251.46      218.34     60.51 o 
  -2  28   1      369.42      264.07     53.38 o 
  -1  28   1      215.61      192.43     49.49 o 
   0  28   1      895.60     1134.18    141.41 o 
   1  28   1      634.95      613.35    109.44 o 
   2  28   1      606.87      518.81     99.26 o 
  -8   0   2     1325.99     1398.74    112.00 o 
  -2   0   2     7758.84     8383.18    309.03 o 
   0   0   2    14753.62    15261.89    310.95 o 
   2   0   2    52656.92    54172.41   1083.68 o 
   4   0   2      355.60      387.63     27.33 o 
   6   0   2     3426.09     3570.30    131.78 o 
   8   0   2      128.14       90.97     47.31 o 
 -10   1   2       52.50       10.11     62.00 o 
  -8   1   2     1790.82     1697.42     88.21 o 
  -7   1   2       57.94       84.44     19.82 o 
  -6   1   2      730.54      794.59     54.52 o 
  -5   1   2      941.48      904.11     48.46 o 
  -4   1   2      689.67      741.11     69.07 o 
  -3   1   2     5203.93     4976.20    198.86 o 
  -2   1   2    15221.16    16382.27    408.65 o 
  -1   1   2      393.74      396.09     27.12 o 
   0   1   2       40.19       93.51      7.08 o 
   1   1   2      304.50      312.49     10.05 o 
   2   1   2     3966.65     4310.44     74.54 o 
   3   1   2      212.52      211.05     11.59 o 
   4   1   2     1066.73      955.33     26.28 o 
   5   1   2      380.91      382.34     29.18 o 
   6   1   2     1285.87     1262.27     86.79 o 
   7   1   2      768.64      610.03     97.07 o 
   8   1   2      173.36      176.06     41.60 o 
   9   1   2       69.29       32.67     33.59 o 
  -8   2   2       13.18       14.39     23.48 o 
  -7   2   2      520.22      448.78     49.62 o 
  -6   2   2       73.51      109.77     19.81 o 
  -5   2   2     5322.82     5257.68    159.47 o 
  -4   2   2      486.53      465.08     34.24 o 
  -3   2   2    12534.74    12883.14    330.66 o 
  -2   2   2     1520.78     1601.43     76.28 o 
  -1   2   2    32086.31    32777.07    650.82 o 
   0   2   2     5301.07     5467.89     92.51 o 
   1   2   2    13157.17    13553.90    217.72 o 
   2   2   2     1022.05     1098.20     27.90 o 
   3   2   2    16711.37    17373.68    278.00 o 
   4   2   2      169.83      166.83     11.89 o 
   5   2   2     1860.31     1773.72     47.76 o 
   6   2   2       22.11       43.95     17.36 o 
   7   2   2      740.26      733.53     82.68 o 
   8   2   2       70.08      103.13     35.55 o 
   9   2   2      149.43      118.81     42.28 o 
  -9   3   2     1201.94     1218.81    124.93 o 
  -8   3   2     1174.27     1073.50     77.53 o 
  -7   3   2     1212.30     1108.39     73.41 o 
  -6   3   2     1557.04     1574.15     59.93 o 
  -5   3   2     1379.89     1399.92     53.26 o 
  -4   3   2      445.63      499.97     35.21 o 
  -3   3   2     8776.22     9642.20    361.32 o 
  -2   3   2     8641.26     8830.66    229.27 o 
  -1   3   2     1790.08     1787.98     47.64 o 
   0   3   2     7722.39     8266.44    150.89 o 
   1   3   2     1169.23     1146.20     22.87 o 
   2   3   2      116.17      143.52     10.57 o 
   3   3   2      366.21      368.98     14.30 o 
   4   3   2      494.66      531.14     19.71 o 
   5   3   2     1395.76     1303.62     51.99 o 
   6   3   2     1058.21     1129.62     60.39 o 
   7   3   2      870.22      980.44     61.88 o 
   8   3   2      644.34      588.12     68.55 o 
   9   3   2       99.31      128.26     43.58 o 
  -9   4   2       25.03       45.42     36.66 o 
  -8   4   2      427.45      422.50    149.50 o 
  -7   4   2       11.17        0.00     17.40 o 
  -6   4   2      281.20      291.12     39.30 o 
  -5   4   2       38.97       59.92     13.85 o 
  -4   4   2    10946.33    11048.66    242.49 o 
  -3   4   2       19.44       18.22      7.53 o 
  -2   4   2    18437.22    18616.68    421.19 o 
  -1   4   2     4743.67     4708.11    107.15 o 
   0   4   2    12217.60    12231.50    195.60 o 
   1   4   2        0.63        0.00      3.23 o 
   2   4   2    17394.66    17396.65    280.69 o 
   3   4   2       31.80       35.31      5.21 o 
   4   4   2     5291.74     5462.20    116.94 o 
   5   4   2     1341.63     1292.42     66.94 o 
   6   4   2     9614.87     9184.33    290.02 o 
   7   4   2       22.92       27.32     20.34 o 
   8   4   2      698.11      550.57     90.43 o 
   9   4   2        0.04       13.23     42.12 o 
  -9   5   2     1103.16      982.36    115.63 o 
  -8   5   2     1309.55     1279.27     87.72 o 
  -7   5   2      802.55      774.20     52.10 o 
  -6   5   2      417.81      389.94     44.85 o 
  -5   5   2     3658.79     3694.05    101.58 o 
  -4   5   2     1062.93     1064.73     41.14 o 
  -3   5   2      806.56      818.04     32.60 o 
  -2   5   2    13204.13    13547.67    245.42 o 
  -1   5   2      568.54      596.42     20.94 o 
   0   5   2    20605.56    21877.79    343.34 o 
   1   5   2      317.01      357.20     23.20 o 
   2   5   2     1269.09     1362.76     33.16 o 
   3   5   2     1560.14     1552.13     38.79 o 
   4   5   2      767.52      752.12     27.64 o 
   5   5   2      492.16      478.42     31.91 o 
   6   5   2     3098.19     2901.27     83.35 o 
   7   5   2     1472.35     1347.57     73.56 o 
   8   5   2        7.16       40.44     28.98 o 
   9   5   2      190.34      222.43     69.41 o 
  -9   6   2       57.29       83.60     35.10 o 
  -8   6   2        3.43       31.87     24.52 o 
  -7   6   2       37.28       29.24     22.64 o 
  -6   6   2      555.28      551.33     48.26 o 
  -5   6   2     5312.01     4868.93    259.21 o 
  -4   6   2       10.43        7.16      7.47 o 
  -3   6   2     7884.91     8222.07    159.38 o 
  -2   6   2       60.93       40.21      8.40 o 
  -1   6   2    30443.75    30539.41    530.15 o 
   0   6   2      363.99      345.20     14.17 o 
   1   6   2    10586.45    10481.15    157.52 o 
   2   6   2        0.27        8.59      3.69 o 
   3   6   2    13278.28    13804.88    254.21 o 
   4   6   2     3252.11     3254.23     82.77 o 
   5   6   2     4494.34     4499.23    109.75 o 
   6   6   2     1783.35     1566.16     57.90 o 
   7   6   2      845.97      806.71     61.19 o 
   8   6   2      305.38      232.35     54.70 o 
   9   6   2      309.74      194.61     73.11 o 
  -9   7   2       37.83      102.23     35.50 o 
  -8   7   2      605.77      629.03     66.69 o 
  -7   7   2      429.87      460.28     72.37 o 
  -6   7   2     3781.43     3566.22    235.41 o 
  -5   7   2      670.82      701.24     56.41 o 
  -4   7   2      804.82      828.85     44.87 o 
  -3   7   2     2889.30     2971.27    104.79 o 
  -2   7   2       68.38       80.10     10.22 o 
  -1   7   2      673.47      733.72     25.17 o 
   0   7   2      376.67      390.51     15.51 o 
   1   7   2     1127.79     1207.12     29.49 o 
   2   7   2      353.05      378.07     14.34 o 
   3   7   2       25.05       35.44      6.61 o 
   4   7   2     1273.37     1198.86     58.15 o 
   5   7   2       50.44       51.77     14.57 o 
   6   7   2     1814.81     1681.49     61.12 o 
   7   7   2      324.23      367.19     67.44 o 
   8   7   2     1211.05     1135.26     74.72 o 
   9   7   2       59.77       79.99     57.35 o 
  -9   8   2      192.56      178.51     44.67 o 
  -8   8   2      548.63      617.86    133.96 o 
  -7   8   2      771.56      783.32     95.12 o 
  -6   8   2      275.92      243.55     38.64 o 
  -5   8   2      418.51      405.70     53.10 o 
  -4   8   2     8462.61     8646.21    169.71 o 
  -3   8   2      807.55      781.01     31.36 o 
  -2   8   2    12142.44    11791.08    219.10 o 
  -1   8   2     1287.17     1243.15     35.94 o 
   0   8   2    12007.03    12034.55    197.11 o 
   1   8   2      377.26      415.42     18.88 o 
   2   8   2    28168.54    29035.96    456.36 o 
   3   8   2      307.22      340.56     27.71 o 
   4   8   2     2947.31     2788.65     85.96 o 
   5   8   2      544.35      577.90     51.16 o 
   6   8   2      859.96      812.14     46.51 o 
   7   8   2        8.48       25.43     21.20 o 
   8   8   2       35.60       47.29     32.66 o 
   9   8   2       10.62       50.34     58.90 o 
  -9   9   2      156.38      217.95     47.13 o 
  -8   9   2      122.44      112.93     34.93 o 
  -7   9   2      477.98      533.01     78.44 o 
  -6   9   2      307.86      353.26     46.53 o 
  -5   9   2     7787.29     7783.19    422.65 o 
  -4   9   2       31.89       27.44      9.18 o 
  -3   9   2      328.50      276.39     19.22 o 
  -2   9   2     1140.02     1137.48     35.87 o 
  -1   9   2     1384.14     1388.43     39.72 o 
   0   9   2     2797.57     2789.72     56.46 o 
   1   9   2     1443.22     1486.05     40.20 o 
   2   9   2      294.08      307.80     21.87 o 
   3   9   2     5355.09     5071.23    109.09 o 
   4   9   2     1060.46      997.79     46.85 o 
   5   9   2      128.06      146.08     25.00 o 
   6   9   2      284.27      349.17     38.82 o 
   7   9   2      773.72      821.42     66.28 o 
   8   9   2      441.57      402.96     76.55 o 
   9   9   2      279.68      252.29     87.00 o 
  -9  10   2       37.45       62.33     34.24 o 
  -8  10   2      312.11      300.55     50.05 o 
  -7  10   2        1.77        4.04     22.75 o 
  -6  10   2     1310.48     1174.58     81.88 o 
  -5  10   2     2144.95     2030.59    166.44 o 
  -4  10   2        4.19        3.82     10.49 o 
  -3  10   2     3074.36     2970.56     72.09 o 
  -2  10   2     4492.59     4311.41     94.47 o 
  -1  10   2    20689.32    20833.87    333.41 o 
   0  10   2     4580.65     4557.89     96.22 o 
   1  10   2    13059.97    13934.42    255.56 o 
   2  10   2      406.57      400.63     28.22 o 
   3  10   2    10465.73    10551.03    233.44 o 
   4  10   2     1834.54     1615.09    105.49 o 
   5  10   2     2458.60     2348.97     81.88 o 
   6  10   2       17.78       39.33     20.64 o 
   7  10   2      194.58      173.36     32.12 o 
   8  10   2      205.50      182.37     48.79 o 
   9  10   2      260.25      340.70     90.50 o 
  -9  11   2      372.65      372.15     60.71 o 
  -8  11   2       98.82      123.08     37.73 o 
  -7  11   2       80.31      155.91     38.14 o 
  -6  11   2     2158.99     2005.64    101.18 o 
  -5  11   2       97.50      126.60     31.57 o 
  -4  11   2     2777.16     2653.07     86.12 o 
  -3  11   2       23.38       33.96      9.34 o 
  -2  11   2     1500.69     1536.28     45.91 o 
  -1  11   2      295.31      312.54     14.90 o 
   0  11   2     1483.59     1451.30     51.75 o 
   1  11   2      668.48      696.33     35.50 o 
   2  11   2      589.24      555.09     22.61 o 
   3  11   2     1077.81     1119.82     48.32 o 
   4  11   2      697.77      602.31     55.16 o 
   5  11   2       11.73        1.44     13.40 o 
   6  11   2      463.19      449.91     91.95 o 
   7  11   2      183.46      230.77     36.27 o 
   8  11   2      192.19      230.06     52.80 o 
  -9  12   2       55.25       22.24     31.28 o 
  -8  12   2      247.59      210.75     45.77 o 
  -7  12   2       31.27       25.19     26.49 o 
  -6  12   2      432.64      497.18     58.64 o 
  -5  12   2       15.36       45.91     23.87 o 
  -4  12   2     3033.93     2832.22    106.08 o 
  -3  12   2     2512.72     2509.11    117.83 o 
  -2  12   2    10033.76    10040.09    195.49 o 
  -1  12   2     5619.90     5802.91    106.05 o 
   0  12   2     9854.68     9872.07    190.47 o 
   1  12   2     1503.81     1495.14     56.34 o 
   2  12   2     6811.41     6741.44    170.92 o 
   3  12   2      404.12      437.48     34.19 o 
   4  12   2     2114.18     2096.35    116.14 o 
   5  12   2      782.71      733.68     48.26 o 
   6  12   2     1106.01     1176.49     96.29 o 
   7  12   2       48.43       63.51     25.20 o 
   8  12   2       33.45        0.00     33.19 o 
  -9  13   2      227.78      283.22     55.65 o 
  -8  13   2      128.04      133.81     42.23 o 
  -7  13   2      477.31      468.51     61.71 o 
  -6  13   2      533.76      580.08     97.04 o 
  -5  13   2     5811.28     5455.09    248.55 o 
  -4  13   2       12.11       44.29     14.73 o 
  -3  13   2     1230.42     1275.02     53.96 o 
  -2  13   2     1988.71     2045.40     79.03 o 
  -1  13   2     1796.98     1784.78     52.16 o 
   0  13   2       32.77       28.71      9.14 o 
   1  13   2      246.50      260.38     20.16 o 
   2  13   2      102.71      134.38     20.81 o 
   3  13   2     1729.08     1748.69    233.86 o 
   4  13   2      355.14      322.78     32.45 o 
   5  13   2       70.55       99.15     30.01 o 
   6  13   2      156.13      151.75     37.36 o 
   7  13   2      864.92      777.08     64.83 o 
   8  13   2       29.59        8.44     35.54 o 
  -8  14   2        0.11       24.45     39.39 o 
  -7  14   2     1325.93     1326.69    100.56 o 
  -6  14   2      272.32      351.28    109.27 o 
  -5  14   2     2310.63     2273.31     85.36 o 
  -4  14   2      678.72      625.97     45.37 o 
  -3  14   2     1439.69     1283.59     55.38 o 
  -2  14   2     3547.67     3357.03    152.71 o 
  -1  14   2    14947.32    15664.51    293.55 o 
   0  14   2     2001.21     2020.40     72.48 o 
   1  14   2     2024.68     2042.26     56.80 o 
   2  14   2      540.13      465.70     37.42 o 
   3  14   2     2105.91     2182.09     98.91 o 
   4  14   2     2902.90     2949.87    125.88 o 
   5  14   2     2266.70     2182.14    218.67 o 
   6  14   2      162.35      139.19     38.45 o 
   7  14   2       63.56       73.76     29.96 o 
   8  14   2        0.98        0.00     34.45 o 
  -8  15   2      219.18      271.09     56.40 o 
  -7  15   2        0.13       14.74     43.94 o 
  -6  15   2     3088.11     3120.80    196.33 o 
  -5  15   2      430.07      467.03     42.88 o 
  -4  15   2     2203.75     2118.00    102.99 o 
  -3  15   2       20.94       28.44     13.89 o 
  -2  15   2        1.14        8.97     15.53 o 
  -1  15   2      426.89      465.16     44.42 o 
   0  15   2      889.20      883.61     54.42 o 
   1  15   2       67.66      117.52     15.85 o 
   2  15   2      701.98      688.39     58.62 o 
   3  15   2      501.40      478.75     51.89 o 
   4  15   2     1689.01     1476.03     87.00 o 
   5  15   2      187.25      259.67     44.79 o 
   6  15   2      689.05      715.94     74.19 o 
   7  15   2      341.20      287.33     44.63 o 
   8  15   2      840.97      727.63    143.03 o 
  -8  16   2      166.31      238.86     52.91 o 
  -7  16   2       39.83       20.43     29.03 o 
  -6  16   2      479.57      520.61    158.93 o 
  -5  16   2      366.08      372.47     42.70 o 
  -4  16   2     1943.64     1876.87     75.44 o 
  -3  16   2     2510.16     2368.97     83.69 o 
  -2  16   2     3764.45     3621.58    165.74 o 
  -1  16   2     1313.41     1425.51     49.10 o 
   0  16   2     4513.83     4409.49    103.42 o 
   1  16   2     2887.48     2609.20     85.59 o 
   2  16   2     3152.52     3231.00     99.92 o 
   3  16   2     1874.52     1918.39     94.88 o 
   4  16   2     1089.26     1120.24    169.07 o 
   5  16   2      624.28      689.33    108.56 o 
   6  16   2      605.44      554.11     65.78 o 
   7  16   2      144.56      203.38     90.50 o 
  -8  17   2       20.68        0.00     34.47 o 
  -7  17   2      639.14      628.31     73.05 o 
  -6  17   2      278.16      321.35     52.24 o 
  -5  17   2     2283.32     2113.58     88.96 o 
  -4  17   2        5.84        9.71     15.33 o 
  -3  17   2      404.24      411.60     39.17 o 
  -2  17   2       71.90       84.50     24.02 o 
  -1  17   2      284.67      280.65     25.78 o 
   0  17   2      608.63      578.07     34.35 o 
   1  17   2       33.02       24.27     15.11 o 
   2  17   2        0.03        9.88     13.88 o 
   3  17   2     1157.90     1095.95     78.78 o 
   4  17   2       10.60       23.65     23.45 o 
   5  17   2      454.74      320.93     50.98 o 
   6  17   2      211.32      157.80     42.25 o 
   7  17   2      705.63      638.80     75.69 o 
  -7  18   2      295.63      366.86     91.04 o 
  -6  18   2      383.44      349.50     54.27 o 
  -5  18   2      622.53      677.39     54.05 o 
  -4  18   2      392.89      341.31     38.63 o 
  -3  18   2      282.68      225.49     37.14 o 
  -2  18   2     1934.59     1750.23     70.60 o 
  -1  18   2     4362.50     4128.97    104.95 o 
   0  18   2     2805.70     2605.83     74.01 o 
   1  18   2     1749.92     1728.73     69.66 o 
   2  18   2     1836.17     1857.27     93.59 o 
   3  18   2     2339.19     2612.62    269.38 o 
   4  18   2     1324.84     1436.20    126.28 o 
   5  18   2     1463.61     1396.19     99.90 o 
   6  18   2       52.75       68.92     36.96 o 
   7  18   2       74.74      152.92     45.35 o 
  -7  19   2      104.70      106.59     40.84 o 
  -6  19   2      944.68      925.35     87.08 o 
  -5  19   2       66.23       51.54     47.17 o 
  -4  19   2      744.87      764.76     71.60 o 
  -3  19   2     1744.72     1733.28     74.26 o 
  -2  19   2      398.59      421.85     47.11 o 
  -1  19   2       33.71       40.44     19.40 o 
   0  19   2      117.74      171.62     26.14 o 
   1  19   2      744.90      867.27     68.65 o 
   2  19   2      337.96      290.42     49.70 o 
   3  19   2      490.52      523.93     59.99 o 
   4  19   2      397.96      416.06     56.08 o 
   5  19   2      283.48      377.43     81.47 o 
   6  19   2       56.64      133.21     42.74 o 
   7  19   2       15.78       20.69     36.06 o 
  -7  20   2        6.86       21.19     35.07 o 
  -6  20   2      112.13       91.58     37.28 o 
  -5  20   2       25.86       12.80     26.53 o 
  -4  20   2      184.26      198.59     32.15 o 
  -3  20   2      920.09      897.68     60.44 o 
  -2  20   2     1544.28     1522.57     68.18 o 
  -1  20   2     2014.97     1917.47     75.56 o 
   0  20   2     2643.51     2612.06    144.83 o 
   1  20   2     2989.15     3003.96    134.91 o 
   2  20   2     1312.04     1356.31     90.37 o 
   3  20   2      892.02     1014.57    100.03 o 
   4  20   2      983.83      948.12     93.46 o 
   5  20   2      364.43      336.73     76.58 o 
   6  20   2      482.53      424.22     63.60 o 
  -6  21   2        8.11        5.38     31.22 o 
  -5  21   2        2.03       24.05     29.83 o 
  -4  21   2      187.72      166.23     32.86 o 
  -3  21   2      459.05      490.28     51.79 o 
  -2  21   2      103.67      107.03     25.45 o 
  -1  21   2      138.78      199.79     29.82 o 
   0  21   2      107.34      115.96     25.18 o 
   1  21   2       99.15      118.93     25.62 o 
   2  21   2       16.74       12.30     47.04 o 
   3  21   2      136.19      111.43     36.09 o 
   4  21   2        2.39       21.35     26.24 o 
   5  21   2      275.44      331.30     55.20 o 
   6  21   2        0.49       26.67     33.96 o 
  -6  22   2       72.92      107.79     41.73 o 
  -5  22   2      790.49      939.82    131.50 o 
  -4  22   2      756.93      962.95     69.47 o 
  -3  22   2      117.32       90.64     26.82 o 
  -2  22   2     1568.84     1361.85     70.27 o 
  -1  22   2     1938.61     2100.39    107.05 o 
   0  22   2     1293.46     1404.05     70.53 o 
   1  22   2      755.40      843.26     74.59 o 
   2  22   2     1252.84     1280.47     93.42 o 
   3  22   2      625.34      510.56     61.37 o 
   4  22   2      279.75      376.16     57.94 o 
   5  22   2      447.53      489.49     68.28 o 
   6  22   2      138.37      204.32     68.80 o 
  -6  23   2      353.74      306.54     82.14 o 
  -5  23   2      219.95      294.54     58.76 o 
  -4  23   2      478.29      431.16     48.47 o 
  -3  23   2      206.03      237.96     45.60 o 
  -2  23   2      456.51      479.45     46.77 o 
  -1  23   2        1.43       43.85     28.53 o 
   0  23   2        3.11       17.43     25.63 o 
   1  23   2       38.35       26.76     27.88 o 
   2  23   2        0.12        0.00     22.60 o 
   3  23   2      149.92      134.28     38.80 o 
   4  23   2      135.04      119.82     38.81 o 
   5  23   2      107.89      193.65     50.20 o 
  -5  24   2      783.87      849.65     90.22 o 
  -4  24   2      137.58      136.73     41.58 o 
  -3  24   2     1295.96     1234.43     76.08 o 
  -2  24   2      498.44      618.30     54.37 o 
  -1  24   2      200.94      227.12     54.04 o 
   0  24   2      690.54      702.16     90.33 o 
   1  24   2     1496.74     1709.40    103.53 o 
   2  24   2      833.81      974.77     86.48 o 
   3  24   2      602.30      609.08     71.06 o 
   4  24   2      365.89      328.82     57.80 o 
   5  24   2       60.09      118.00     58.96 o 
  -4  25   2       34.14       68.39     37.55 o 
  -3  25   2      506.41      597.53     56.55 o 
  -2  25   2        2.09       10.40     29.86 o 
  -1  25   2       48.75       57.71     58.49 o 
   0  25   2       15.34       22.28     31.12 o 
   1  25   2       31.70        6.00     43.26 o 
   2  25   2       44.19       31.35     32.84 o 
   3  25   2        0.32        0.00     29.30 o 
   4  25   2       23.74       38.59     38.48 o 
  -4  26   2      619.97      524.41    210.41 o 
  -3  26   2      276.16      346.22     47.45 o 
  -2  26   2      518.01      533.22     68.76 o 
  -1  26   2      150.45      121.35     40.95 o 
   0  26   2      533.84      567.65     68.31 o 
   1  26   2      272.16      341.24     86.05 o 
   2  26   2     1182.69     1316.62    104.64 o 
   3  26   2      445.78      478.46     70.54 o 
  -3  27   2       33.81       37.51     37.02 o 
  -2  27   2      391.93      320.75     56.19 o 
  -1  27   2       17.03        0.00     28.20 o 
   0  27   2        0.63       12.13     46.77 o 
   1  27   2      110.43      203.64     69.88 o 
   2  27   2        1.76       48.48     38.67 o 
  -1  28   2      296.23      250.73     54.58 o 
   0  28   2      115.85       86.66     56.40 o 
   1  28   2      954.51     1264.43    152.76 o 
  -9   0   3      296.60      467.12     86.46 o 
  -7   0   3      630.70      688.22     84.10 o 
  -5   0   3    16907.07    17352.83    640.10 o 
  -3   0   3    12167.41    12067.73    447.17 o 
  -1   0   3     9574.80     9909.48    363.28 o 
   1   0   3    17563.77    17568.67    361.75 o 
   3   0   3     4564.63     4622.90    111.35 o 
   5   0   3     5680.36     5382.00    176.49 o 
   7   0   3      479.86      416.58     78.44 o 
   9   0   3      226.21      281.88     79.04 o 
  -9   1   3      342.45      362.10     53.89 o 
  -8   1   3      577.36      698.12     98.18 o 
  -7   1   3     4377.62     4471.10    456.37 o 
  -6   1   3     4654.89     4750.29    192.29 o 
  -5   1   3      369.55      333.16     50.54 o 
  -4   1   3      522.97      595.05     40.85 o 
  -3   1   3     3324.83     3175.81    102.30 o 
  -2   1   3     6267.22     6828.16    186.86 o 
  -1   1   3      254.28      272.84     22.73 o 
   0   1   3      212.01      238.30     15.24 o 
   1   1   3      404.32      393.01     19.90 o 
   2   1   3      559.09      562.97     19.88 o 
   3   1   3      837.70      840.76     27.92 o 
   4   1   3      617.94      611.11     26.38 o 
   5   1   3        8.12       28.81     11.99 o 
   6   1   3     1380.94     1415.76     68.24 o 
   7   1   3     1325.90     1361.39    210.01 o 
   8   1   3      122.24       59.26     32.77 o 
   9   1   3      170.88      192.24     75.61 o 
  -9   2   3        0.19       27.90     35.04 o 
  -8   2   3      365.75      530.61     74.60 o 
  -7   2   3      447.48      619.95     56.48 o 
  -6   2   3      511.00      557.69     60.04 o 
  -5   2   3      573.41      604.34     45.08 o 
  -4   2   3     8160.88     8397.59    233.69 o 
  -3   2   3      916.02      984.47     45.88 o 
  -2   2   3    33477.25    35016.04    884.95 o 
  -1   2   3      741.59      751.97     28.50 o 
   0   2   3      754.83      691.47     28.03 o 
   1   2   3      749.93      707.58     33.02 o 
   2   2   3    28675.66    28963.25    416.68 o 
   3   2   3     1474.67     1535.00     35.56 o 
   4   2   3     2190.37     2186.51     59.54 o 
   5   2   3        0.24       14.72     10.92 o 
   6   2   3     2046.52     2002.08    159.74 o 
   7   2   3        4.41       35.90     26.73 o 
   8   2   3      934.12      906.29     86.46 o 
   9   2   3        0.38       70.36     38.22 o 
  -9   3   3     1085.85     1023.39    120.15 o 
  -8   3   3      610.63      706.93     74.56 o 
  -7   3   3     1186.43     1134.38    115.84 o 
  -6   3   3     4815.81     4855.85    216.71 o 
  -5   3   3      805.81      918.41     66.85 o 
  -4   3   3       78.92       92.25     23.05 o 
  -3   3   3      935.93      767.08     39.71 o 
  -2   3   3    11557.91    12184.96    419.68 o 
  -1   3   3        1.91        6.56      5.72 o 
   0   3   3       63.87       77.86     10.35 o 
   1   3   3       59.38       50.98      7.45 o 
   2   3   3     3457.09     3481.88     68.71 o 
   3   3   3     1833.48     1815.70     59.50 o 
   4   3   3      369.28      360.18     21.55 o 
   5   3   3      600.98      663.91    104.91 o 
   6   3   3     2747.17     2828.28     99.98 o 
   7   3   3      183.29      226.63     49.26 o 
   8   3   3       11.62       62.25     34.14 o 
   9   3   3      257.66      220.11     53.96 o 
  -9   4   3      177.63      165.64     58.36 o 
  -8   4   3        0.41       19.68     34.97 o 
  -7   4   3        6.59       16.53     20.49 o 
  -6   4   3       60.00       90.73     21.07 o 
  -5   4   3     2160.26     2192.81     85.82 o 
  -4   4   3      253.34      263.85     48.65 o 
  -3   4   3     6367.97     6139.69    241.04 o 
  -2   4   3      375.74      386.36     24.21 o 
  -1   4   3    26232.50    27635.78    556.93 o 
   0   4   3     7709.89     7489.22    142.25 o 
   1   4   3    27354.67    27190.13    391.63 o 
   2   4   3       15.61       26.72      8.54 o 
   3   4   3     8280.12     8326.30    163.52 o 
   4   4   3      656.49      677.16     28.29 o 
   5   4   3     2987.72     2723.88     77.14 o 
   6   4   3        0.28       18.49     17.90 o 
   7   4   3      248.02      276.53     37.97 o 
   8   4   3       10.63       11.11     29.30 o 
   9   4   3      477.44      492.44     70.60 o 
  -9   5   3      207.97      152.63     55.80 o 
  -8   5   3      418.30      391.68     53.76 o 
  -7   5   3      679.59      649.81     63.33 o 
  -6   5   3     1830.42     1921.48     69.98 o 
  -5   5   3      296.11      274.58     27.13 o 
  -4   5   3     1387.61     1346.33     50.48 o 
  -3   5   3    11667.23    12503.92    334.57 o 
  -2   5   3     1232.03     1078.69     38.93 o 
  -1   5   3     4675.40     5018.19    117.30 o 
   0   5   3      288.88      284.73     17.54 o 
   1   5   3        1.82        4.91      4.26 o 
   2   5   3      127.49      139.68     12.15 o 
   3   5   3      611.01      679.55     26.30 o 
   4   5   3      662.41      692.95     47.43 o 
   5   5   3      285.63      323.71     28.73 o 
   6   5   3      300.86      289.03     35.63 o 
   7   5   3      508.54      471.57     46.98 o 
   8   5   3       14.53       88.54     35.85 o 
   9   5   3       32.45       61.75     38.85 o 
  -9   6   3      447.43      505.19     88.55 o 
  -8   6   3      555.51      659.73     69.94 o 
  -7   6   3       88.00      151.46     35.96 o 
  -6   6   3      353.92      444.58     54.95 o 
  -5   6   3      794.98      797.33     60.87 o 
  -4   6   3     5521.04     5807.74    213.91 o 
  -3   6   3      158.77      210.35     18.19 o 
  -2   6   3    16954.42    17899.48    456.52 o 
  -1   6   3     3744.62     3671.23     69.86 o 
   0   6   3    13462.57    13669.63    222.14 o 
   1   6   3      846.38      838.21     22.19 o 
   2   6   3    27852.96    28515.47    455.24 o 
   3   6   3       33.94       51.65      8.69 o 
   4   6   3     3594.38     3481.40     89.05 o 
   5   6   3      151.22      156.14     26.45 o 
   6   6   3     1282.27     1257.98    111.82 o 
   7   6   3      154.00      177.27     32.21 o 
   8   6   3      947.66      896.65    118.33 o 
   9   6   3        3.92       74.29     40.76 o 
  -9   7   3     1534.00     1473.31    105.38 o 
  -8   7   3      256.02      274.67     49.47 o 
  -7   7   3      899.89      937.20     85.75 o 
  -6   7   3     1344.53     1267.19    135.51 o 
  -5   7   3     3376.46     3510.77    101.72 o 
  -4   7   3      584.19      573.92     34.02 o 
  -3   7   3     4795.33     5047.37    130.87 o 
  -2   7   3     7399.82     7308.94    145.05 o 
  -1   7   3     2764.96     3033.89     60.28 o 
   0   7   3        0.64        2.34      4.63 o 
   1   7   3      105.09      100.54      9.44 o 
   2   7   3     1223.07     1254.52     28.62 o 
   3   7   3     1416.19     1420.50     38.96 o 
   4   7   3      312.35      355.92     47.25 o 
   5   7   3      298.59      272.32     27.52 o 
   6   7   3     1668.59     1658.77     74.67 o 
   7   7   3      334.78      408.59     56.46 o 
   8   7   3       40.13       47.57     27.72 o 
  -9   8   3      281.20      319.99     57.14 o 
  -8   8   3      222.90      317.13     52.48 o 
  -7   8   3      525.24      569.13     77.43 o 
  -6   8   3      761.33      744.11     65.95 o 
  -5   8   3     3414.08     3233.68    288.88 o 
  -4   8   3      178.25      203.70     22.02 o 
  -3   8   3     1258.17     1240.43     40.82 o 
  -2   8   3      279.37      302.81     21.23 o 
  -1   8   3    20059.88    20159.78    323.29 o 
   0   8   3     1580.43     1531.81     37.06 o 
   1   8   3    21095.05    21603.49    345.12 o 
   2   8   3      400.57      378.49     18.33 o 
   3   8   3     5950.03     5910.29    130.76 o 
   4   8   3      587.60      599.38     36.06 o 
   5   8   3     5366.52     4855.36    277.24 o 
   6   8   3      625.90      681.18     81.81 o 
   7   8   3      328.82      325.26     54.91 o 
   8   8   3      113.95       84.29     31.11 o 
  -9   9   3       46.58       46.86     36.00 o 
  -8   9   3     1017.05     1142.48     93.69 o 
  -7   9   3       14.39        0.00     20.56 o 
  -6   9   3     3504.60     3268.48    187.81 o 
  -5   9   3      145.38      178.99     34.17 o 
  -4   9   3     4758.94     4861.94    156.15 o 
  -3   9   3      153.36      193.40     22.55 o 
  -2   9   3       93.94      111.69     13.57 o 
  -1   9   3      711.78      746.66     49.59 o 
   0   9   3      495.48      460.21     21.36 o 
   1   9   3       20.61       45.58      8.53 o 
   2   9   3        4.36       16.07      5.52 o 
   3   9   3       34.75       45.79     11.60 o 
   4   9   3      759.74      758.47     40.89 o 
   5   9   3        0.76       14.83     14.13 o 
   6   9   3      239.57      253.15     44.63 o 
   7   9   3      137.10      197.59     35.49 o 
   8   9   3      929.64      952.58     94.37 o 
  -9  10   3       15.50       62.80     37.00 o 
  -8  10   3      254.80      268.51     48.79 o 
  -7  10   3     1070.43     1019.20     85.03 o 
  -6  10   3     1544.10     1687.23     92.91 o 
  -5  10   3       19.69       40.40     21.07 o 
  -4  10   3     4398.05     4315.86    101.66 o 
  -3  10   3        2.32       15.60      8.68 o 
  -2  10   3    11676.61    12111.45    230.07 o 
  -1  10   3     2555.81     2626.29     55.31 o 
   0  10   3    10043.59    10047.18    171.32 o 
   1  10   3      774.11      779.57     29.09 o 
   2  10   3     9605.28     9602.04    152.16 o 
   3  10   3      368.32      418.66     30.07 o 
   4  10   3     3100.30     2852.68     96.89 o 
   5  10   3      342.93      331.45     31.17 o 
   6  10   3     1491.33     1508.74     63.57 o 
   7  10   3      160.74      168.05     33.14 o 
   8  10   3       63.99      148.38     46.38 o 
  -8  11   3       11.64        7.82     27.13 o 
  -7  11   3        8.42       28.09     31.40 o 
  -6  11   3      297.79      351.61     49.32 o 
  -5  11   3      845.76      926.32    144.75 o 
  -4  11   3      418.97      475.80     38.88 o 
  -3  11   3     4822.76     4884.79    156.88 o 
  -2  11   3     1414.02     1409.84     45.27 o 
  -1  11   3       77.36       74.41     10.13 o 
   0  11   3        0.03        2.82      6.67 o 
   1  11   3     2278.64     2153.24     50.48 o 
   2  11   3      150.82      154.91     16.79 o 
   3  11   3     2144.29     2010.41     97.28 o 
   4  11   3      189.50      175.75     22.58 o 
   5  11   3      579.38      611.16     48.08 o 
   6  11   3      741.36      711.69     47.60 o 
   7  11   3      268.11      347.50    227.43 o 
   8  11   3        2.54       15.43     41.11 o 
  -9  12   3       19.45       97.62     42.01 o 
  -8  12   3       11.57       47.44     35.82 o 
  -7  12   3       14.03       40.12     27.45 o 
  -6  12   3     1827.14     1826.72    210.38 o 
  -5  12   3     1323.91     1104.01     89.99 o 
  -4  12   3      195.29      173.68     24.95 o 
  -3  12   3     2114.61     2183.88    142.08 o 
  -2  12   3     1955.09     1962.08     67.13 o 
  -1  12   3    10854.34    10557.30    205.04 o 
   0  12   3     3375.27     3190.03     67.87 o 
   1  12   3     6064.58     5886.35    110.64 o 
   2  12   3      755.73      723.44     83.46 o 
   3  12   3     3544.74     3486.95    162.02 o 
   4  12   3      267.24      274.79     27.85 o 
   5  12   3     2827.13     2780.34     99.53 o 
   6  12   3      227.22      277.61     37.56 o 
   7  12   3      129.53      148.74     49.70 o 
   8  12   3        0.16        0.00     35.19 o 
  -8  13   3      537.21      523.91     79.21 o 
  -7  13   3      453.21      520.69     66.30 o 
  -6  13   3      593.78      578.16     65.63 o 
  -5  13   3     3351.87     3366.60    197.91 o 
  -4  13   3     3928.01     3865.24    149.44 o 
  -3  13   3     1046.63     1100.92     43.29 o 
  -2  13   3      291.25      277.89     29.24 o 
  -1  13   3      438.48      418.97     27.25 o 
   0  13   3      738.14      703.43     38.22 o 
   1  13   3     1733.60     1633.93     43.70 o 
   2  13   3      116.02      126.48     20.43 o 
   3  13   3      133.07      117.77     22.26 o 
   4  13   3     2755.38     2714.50     81.91 o 
   5  13   3      131.63      137.73     23.99 o 
   6  13   3      239.28      216.85     42.33 o 
   7  13   3       32.23       26.19     36.40 o 
   8  13   3      382.44      363.21     64.20 o 
  -8  14   3      107.04      120.28     41.59 o 
  -7  14   3      380.75      409.52     59.90 o 
  -6  14   3      960.68     1086.04    136.49 o 
  -5  14   3        1.64       28.26     17.56 o 
  -4  14   3        7.86        7.14     14.01 o 
  -3  14   3       23.98       35.43     12.60 o 
  -2  14   3     6048.70     6248.53    136.10 o 
  -1  14   3     4522.24     4578.93    105.38 o 
   0  14   3     4046.60     3982.71     94.05 o 
   1  14   3     5848.21     6008.51    127.38 o 
   2  14   3     5782.20     5372.00    221.89 o 
   3  14   3      773.18      817.05     54.99 o 
   4  14   3     1386.04     1417.11     96.91 o 
   5  14   3      344.04      412.81     44.86 o 
   6  14   3      926.85      955.09     69.64 o 
   7  14   3      159.52      137.57     48.15 o 
   8  14   3      122.76       97.62     50.42 o 
  -8  15   3        0.11        0.00     29.94 o 
  -7  15   3     1072.23     1113.79    168.40 o 
  -6  15   3      245.08      262.47     47.82 o 
  -5  15   3     2430.70     2332.75     94.62 o 
  -4  15   3     1167.04     1082.50     62.08 o 
  -3  15   3     5103.24     4950.49    139.50 o 
  -2  15   3      582.52      519.03     32.44 o 
  -1  15   3      665.49      666.19     49.59 o 
   0  15   3       53.11       58.68     13.35 o 
   1  15   3     1684.83     1660.63     53.75 o 
   2  15   3       25.54       38.24     15.60 o 
   3  15   3     1814.65     1739.46     73.29 o 
   4  15   3      153.46      183.69     30.14 o 
   5  15   3      493.51      484.79     48.85 o 
   6  15   3      111.13       87.16     29.66 o 
   7  15   3      290.69      301.26     45.18 o 
  -8  16   3        0.44        9.49     36.75 o 
  -7  16   3      127.49      146.23     43.14 o 
  -6  16   3      501.47      568.98    133.49 o 
  -5  16   3     2606.86     2708.92    101.06 o 
  -4  16   3      559.02      577.48     47.81 o 
  -3  16   3      557.37      585.64     45.39 o 
  -2  16   3      699.81      756.52     48.17 o 
  -1  16   3     2782.38     2852.60     77.82 o 
   0  16   3     5928.86     6045.75    133.83 o 
   1  16   3     2509.51     2533.56     85.04 o 
   2  16   3     1177.40     1261.38     62.56 o 
   3  16   3     1316.78     1242.71     66.48 o 
   4  16   3     1037.14      985.00     65.33 o 
   5  16   3     1817.43     1688.70     85.37 o 
   6  16   3      565.81      518.05     67.61 o 
   7  16   3       89.54       57.52     31.25 o 
  -8  17   3      445.43      543.62    111.42 o 
  -7  17   3       15.03       43.45     32.66 o 
  -6  17   3      881.97      863.66     83.56 o 
  -5  17   3       17.38        8.81     18.55 o 
  -4  17   3     2247.46     2316.78    113.53 o 
  -3  17   3       51.49       54.30     18.98 o 
  -2  17   3      888.81      836.55     43.08 o 
  -1  17   3     2766.59     2576.39     77.93 o 
   0  17   3      515.88      620.64     36.92 o 
   1  17   3     1018.61      940.98     51.79 o 
   2  17   3       75.71      125.60     23.29 o 
   3  17   3      620.98      599.20     50.39 o 
   4  17   3      502.55      462.93     47.02 o 
   5  17   3       10.03        2.79     20.28 o 
   6  17   3      343.92      415.82     50.94 o 
   7  17   3        3.06       38.90     30.87 o 
  -7  18   3       47.31       33.80     34.80 o 
  -6  18   3      985.42      980.37    170.52 o 
  -5  18   3      158.62      190.11     32.80 o 
  -4  18   3      171.28      183.35     30.59 o 
  -3  18   3     1248.47     1181.39     90.87 o 
  -2  18   3     2513.76     2365.94     85.98 o 
  -1  18   3      525.41      585.08     37.79 o 
   0  18   3     2815.79     2841.01     95.21 o 
   1  18   3     1916.11     1875.02     73.37 o 
   2  18   3     2084.26     1928.13    245.56 o 
   3  18   3     1970.88     1997.50    132.35 o 
   4  18   3      990.33      974.55     67.62 o 
   5  18   3      411.58      414.26     47.60 o 
   6  18   3      560.75      669.72     72.51 o 
   7  18   3      190.97      316.59     50.36 o 
  -7  19   3      468.10      486.32     75.17 o 
  -6  19   3        0.37        0.00     40.26 o 
  -5  19   3      930.73      855.25     63.88 o 
  -4  19   3       29.10       47.40     21.19 o 
  -3  19   3       19.27       45.30     19.43 o 
  -2  19   3      491.84      464.15     42.98 o 
  -1  19   3      225.03      239.51     26.45 o 
   0  19   3       52.21       96.86     23.77 o 
   1  19   3      110.90       89.53     28.89 o 
   2  19   3      104.12       99.07     47.41 o 
   3  19   3       13.42        0.00     21.56 o 
   4  19   3       13.92       36.48     23.05 o 
   5  19   3      376.10      425.62     49.64 o 
   6  19   3        2.21       34.23     30.49 o 
  -7  20   3        0.20       18.31     34.23 o 
  -6  20   3        4.35       28.48     32.80 o 
  -5  20   3     1864.75     1940.15     90.05 o 
  -4  20   3      828.60      856.34     62.91 o 
  -3  20   3     2585.62     2390.75     92.59 o 
  -2  20   3      981.50      932.12     60.11 o 
  -1  20   3     3085.10     3020.46     87.43 o 
   0  20   3     2620.08     2649.07    144.52 o 
   1  20   3     1224.45     1210.79    179.85 o 
   2  20   3      950.06      935.05     84.74 o 
   3  20   3      750.85      685.39     70.85 o 
   4  20   3      923.00     1039.64    116.75 o 
   5  20   3     1095.38     1112.08     97.03 o 
   6  20   3       83.41      146.23     40.43 o 
  -6  21   3      251.03      172.87     47.86 o 
  -5  21   3      358.89      353.15     54.94 o 
  -4  21   3      457.28      397.81     45.38 o 
  -3  21   3      230.11      242.87     35.90 o 
  -2  21   3      194.01      189.06     30.75 o 
  -1  21   3      660.55      592.62     63.04 o 
   0  21   3       46.04       46.75     21.74 o 
   1  21   3      621.59      649.64     66.68 o 
   2  21   3        1.30       31.86     26.35 o 
   3  21   3       62.56       82.30     42.35 o 
   4  21   3      127.95      158.37     41.23 o 
   5  21   3       19.53       18.78     32.60 o 
   6  21   3      220.21      243.79     54.74 o 
  -6  22   3       74.37       73.12     39.71 o 
  -5  22   3      584.33      568.35     56.59 o 
  -4  22   3      533.83      575.98     61.79 o 
  -3  22   3     2676.39     2568.91    100.54 o 
  -2  22   3     1158.58     1218.57     71.24 o 
  -1  22   3      735.16      803.47     77.43 o 
   0  22   3     1151.23     1255.26     71.65 o 
   1  22   3     1295.44     1399.06     97.17 o 
   2  22   3      777.18      804.77     92.66 o 
   3  22   3     1157.40     1064.50     90.22 o 
   4  22   3      686.55      633.32     73.20 o 
   5  22   3       98.41      134.21     42.66 o 
  -5  23   3     1494.01     1636.93    128.17 o 
  -4  23   3      158.95      214.70     45.65 o 
  -3  23   3      577.54      583.63     54.50 o 
  -2  23   3      215.90      250.06     51.46 o 
  -1  23   3      276.61      273.57     96.63 o 
   0  23   3        0.02        0.00     34.84 o 
   1  23   3      132.39      167.07     40.91 o 
   2  23   3       84.59       82.49     33.69 o 
   3  23   3        0.18        5.18     27.37 o 
   4  23   3        7.30       32.00     45.62 o 
   5  23   3      212.39      221.01     55.75 o 
  -5  24   3       76.27      180.18     47.17 o 
  -4  24   3      493.17      583.43     57.67 o 
  -3  24   3      153.71      166.84     34.96 o 
  -2  24   3      439.74      375.61     56.23 o 
  -1  24   3      730.20      695.41     73.51 o 
   0  24   3     1046.21     1272.25    144.00 o 
   1  24   3      444.35      502.29    108.63 o 
   2  24   3      980.01     1010.98     94.00 o 
   3  24   3      129.30      191.19     46.62 o 
   4  24   3      367.51      475.90     90.74 o 
  -4  25   3      330.71      431.23     53.52 o 
  -3  25   3        1.73       34.01     26.28 o 
  -2  25   3      749.63      814.90     80.06 o 
  -1  25   3       11.94       64.09     34.52 o 
   0  25   3       36.61       62.87     48.32 o 
   1  25   3       30.09       43.74     47.71 o 
   2  25   3       79.19      104.93     38.40 o 
   3  25   3        4.36       10.25     31.56 o 
  -3  26   3     1324.21     1284.76    102.46 o 
  -2  26   3      105.33       77.46     39.35 o 
  -1  26   3      182.37      262.13     52.52 o 
   0  26   3      250.37      358.23     86.86 o 
   1  26   3      373.51      568.13    109.70 o 
   2  26   3      172.93      159.69     45.51 o 
   3  26   3      719.58      838.10     90.37 o 
  -2  27   3       21.27       30.07     36.51 o 
  -1  27   3      104.94       84.50     56.40 o 
   0  27   3        0.24       31.40     50.20 o 
   1  27   3       76.01       94.61     63.01 o 
   2  27   3        5.11        0.00     51.15 o 
  -6   0   4      396.84      372.04     57.55 o 
  -4   0   4      660.45      600.82     62.53 o 
  -2   0   4    30678.98    32221.66   1126.02 o 
   0   0   4     4446.10     4085.47    125.64 o 
   2   0   4    15480.46    15752.49    332.32 o 
   4   0   4     8545.76     8407.63    262.10 o 
   6   0   4      104.79       98.92     44.54 o 
   8   0   4      896.62     1001.49    133.90 o 
  -9   1   4      208.58      161.39     62.47 o 
  -8   1   4      243.39      251.22     69.27 o 
  -7   1   4     1974.47     1980.29    100.34 o 
  -6   1   4     4365.58     4023.78    141.50 o 
  -5   1   4     3215.64     3173.05    114.05 o 
  -4   1   4      758.05      663.03     54.62 o 
  -3   1   4     6676.68     7003.01    200.01 o 
  -2   1   4     3350.50     3426.50    109.72 o 
  -1   1   4     1931.26     1960.74    127.12 o 
   0   1   4      240.56      248.00     15.35 o 
   1   1   4      458.13      468.01     20.38 o 
   2   1   4     2245.11     2223.32     43.86 o 
   3   1   4     2581.03     2766.94     60.94 o 
   4   1   4        9.51       40.23     11.93 o 
   5   1   4      737.65      795.22     43.52 o 
   6   1   4      540.27      714.91     99.50 o 
   7   1   4      122.55      141.35     39.86 o 
   8   1   4      253.34      256.19     52.79 o 
  -9   2   4      168.18      165.10     59.23 o 
  -8   2   4       75.53      107.03     36.17 o 
  -7   2   4       81.82       99.16     29.60 o 
  -6   2   4      187.12      226.82     34.32 o 
  -5   2   4     1340.41     1337.83    156.67 o 
  -4   2   4      386.06      435.88     37.89 o 
  -3   2   4    15913.79    16900.34    436.63 o 
  -2   2   4        0.06        0.00      7.58 o 
  -1   2   4    14709.73    15139.63    329.01 o 
   0   2   4     1433.07     1459.36     47.11 o 
   1   2   4    21795.60    22237.77    357.55 o 
   2   2   4      301.55      345.12     18.80 o 
   3   2   4    11332.99    11688.52    200.78 o 
   4   2   4      104.23       97.50     15.57 o 
   5   2   4     2639.62     2455.10    165.12 o 
   6   2   4       45.40       65.74     23.25 o 
   7   2   4      362.24      461.94     62.12 o 
   8   2   4        9.26       45.01     32.32 o 
  -9   3   4      345.99      362.47     80.05 o 
  -8   3   4      324.89      367.63     54.19 o 
  -7   3   4     2102.01     2141.42     99.01 o 
  -6   3   4     2422.70     2206.42     98.79 o 
  -5   3   4      832.55      855.49     52.64 o 
  -4   3   4     1855.16     1801.47     74.57 o 
  -3   3   4        4.46       12.71     10.45 o 
  -2   3   4     1189.19     1097.99    188.72 o 
  -1   3   4      919.54      845.05     56.76 o 
   0   3   4     6513.10     6353.92    126.42 o 
   1   3   4      686.65      824.75     26.12 o 
   2   3   4     2383.47     2426.74     56.42 o 
   3   3   4      147.66      165.26     14.61 o 
   4   3   4       17.19       12.31      8.84 o 
   5   3   4      310.01      290.43     38.14 o 
   6   3   4      386.72      411.02     48.47 o 
   7   3   4      280.28      270.80     69.10 o 
   8   3   4      141.34      219.33     49.06 o 
  -9   4   4       37.33       57.40     36.92 o 
  -8   4   4      257.45      303.32     52.89 o 
  -7   4   4        0.22        4.93     22.16 o 
  -6   4   4     1205.92     1250.11     69.78 o 
  -5   4   4      495.55      504.57     44.13 o 
  -4   4   4     1722.65     1690.05     71.33 o 
  -3   4   4     2140.95     2400.26    256.40 o 
  -2   4   4    25718.05    26507.29    542.32 o 
  -1   4   4     6636.73     7623.53    172.26 o 
   0   4   4     7381.57     7465.03    161.70 o 
   1   4   4     8938.71     9546.40    164.40 o 
   2   4   4    16544.09    17305.71    285.69 o 
   3   4   4      114.32      115.42     12.90 o 
   4   4   4     4531.44     4518.17     94.52 o 
   5   4   4      129.08      145.62     26.88 o 
   6   4   4      559.61      541.96     49.21 o 
   7   4   4       16.89        0.00     21.98 o 
   8   4   4      894.28      880.40     88.48 o 
  -9   5   4      236.70      313.22     90.20 o 
  -8   5   4       76.23       95.87     42.15 o 
  -7   5   4     1857.40     1995.13    282.72 o 
  -6   5   4     3694.88     3751.90    114.02 o 
  -5   5   4     1264.81     1163.42     88.75 o 
  -4   5   4       11.67       30.25     13.06 o 
  -3   5   4     3777.00     3708.30    121.48 o 
  -2   5   4      576.26      541.29     31.71 o 
  -1   5   4       33.93       18.30      8.86 o 
   0   5   4     5166.67     5050.57    104.86 o 
   1   5   4     2378.62     2305.75     45.75 o 
   2   5   4     4293.90     4197.72     90.88 o 
   3   5   4      144.24      153.24     14.64 o 
   4   5   4      117.32      129.82     18.47 o 
   5   5   4      815.87      961.60     59.61 o 
   6   5   4      325.92      341.86     40.21 o 
   7   5   4      199.25      250.66     38.55 o 
   8   5   4      332.69      443.30     66.78 o 
  -9   6   4       60.95        5.91     37.20 o 
  -8   6   4      182.90      293.95     55.43 o 
  -7   6   4      302.88      298.75     53.81 o 
  -6   6   4      319.05      311.55     51.75 o 
  -5   6   4     2770.08     2719.70     87.76 o 
  -4   6   4      329.66      319.74     33.54 o 
  -3   6   4    11193.44    10724.73    360.89 o 
  -2   6   4      353.57      469.74     30.07 o 
  -1   6   4      246.05      133.10     13.07 o 
   0   6   4     5396.45     5439.91     99.38 o 
   1   6   4    13972.69    13762.98    208.58 o 
   2   6   4        3.20       16.35      7.05 o 
   3   6   4     4196.20     4214.44     87.29 o 
   4   6   4       52.24       59.12     15.34 o 
   5   6   4     4229.56     4096.01    167.74 o 
   6   6   4      226.06      273.24     37.70 o 
   7   6   4      204.71      223.90     36.68 o 
   8   6   4        2.51       38.44     46.43 o 
  -9   7   4       20.44       10.88     47.64 o 
  -8   7   4      830.59     1113.06    300.71 o 
  -7   7   4      990.64     1123.87    124.73 o 
  -6   7   4      996.37     1194.69    120.55 o 
  -5   7   4      224.55      229.86     31.84 o 
  -4   7   4     6694.37     6804.92    315.40 o 
  -3   7   4      376.18      380.75     25.86 o 
  -2   7   4     1419.45     1481.39     45.80 o 
  -1   7   4      387.71      369.43     31.88 o 
   0   7   4      173.33      162.78     13.00 o 
   1   7   4     1442.42     1443.09     38.45 o 
   2   7   4      245.40      296.75     19.22 o 
   3   7   4       84.39       92.59     12.63 o 
   4   7   4       50.65      107.14     18.03 o 
   5   7   4        2.56        8.85     15.95 o 
   6   7   4     1029.82      951.77     66.08 o 
   7   7   4      158.08      134.70     32.40 o 
   8   7   4       13.83       73.32     36.96 o 
  -9   8   4       21.12       39.13     41.18 o 
  -8   8   4       19.21       71.29     46.36 o 
  -7   8   4       37.39       53.24     34.64 o 
  -6   8   4     2058.16     2098.10    104.71 o 
  -5   8   4      861.05      897.14     51.45 o 
  -4   8   4     1571.86     1404.39     88.58 o 
  -3   8   4      571.77      580.22     32.08 o 
  -2   8   4    23322.85    24056.41    433.33 o 
  -1   8   4       11.32        7.45      5.83 o 
   0   8   4     6475.60     6262.25    113.58 o 
   1   8   4       88.01       73.45      9.44 o 
   2   8   4     8609.07     8590.79    154.22 o 
   3   8   4      165.11      191.08     30.81 o 
   4   8   4     4865.71     4517.33    155.87 o 
   5   8   4      189.93      176.84     24.03 o 
   6   8   4      472.81      527.83     87.85 o 
   7   8   4        0.41        1.43     22.96 o 
   8   8   4      323.76      431.84     65.46 o 
  -9   9   4      514.57     1022.99   1028.08 o 
  -8   9   4       42.11       42.32     40.09 o 
  -7   9   4     2127.83     2127.41    151.96 o 
  -6   9   4      747.55      833.50     73.56 o 
  -5   9   4     1744.90     1788.74     81.09 o 
  -4   9   4      475.55      546.06     38.36 o 
  -3   9   4     3294.15     3075.20    170.37 o 
  -2   9   4        0.72        5.85      7.73 o 
  -1   9   4       61.96       62.61      9.38 o 
   0   9   4     2835.76     2850.77     61.09 o 
   1   9   4     1762.80     1772.59     55.47 o 
   2   9   4      671.58      669.78     28.35 o 
   3   9   4       13.36        5.32     11.14 o 
   4   9   4      896.01      869.50     45.70 o 
   5   9   4     2670.26     2692.63     83.68 o 
   6   9   4      677.37      743.44     59.49 o 
   7   9   4       74.77       98.07     34.59 o 
   8   9   4       83.13      106.49     36.36 o 
  -9  10   4       14.54       26.35     48.79 o 
  -8  10   4      109.18      147.17     40.84 o 
  -7  10   4      276.30      267.15     48.74 o 
  -6  10   4      150.18      165.51     37.99 o 
  -5  10   4     4272.02     4186.00    160.15 o 
  -4  10   4      567.51      589.00     45.40 o 
  -3  10   4     7489.44     7241.18    259.84 o 
  -2  10   4     1316.65     1311.79     44.66 o 
  -1  10   4     6568.78     6679.16    122.19 o 
   0  10   4     6215.18     5863.92    109.31 o 
   1  10   4    15511.87    15569.61    257.73 o 
   2  10   4      311.24      295.48     26.60 o 
   3  10   4     3909.31     3870.16    131.40 o 
   4  10   4      104.32       91.28     19.52 o 
   5  10   4     5164.31     5020.50    128.28 o 
   6  10   4      212.38      210.45     34.67 o 
   7  10   4      162.75      149.63     35.19 o 
   8  10   4        5.43        0.00     38.87 o 
  -9  11   4       71.11      132.68     67.52 o 
  -8  11   4      944.72      944.31     91.20 o 
  -7  11   4      241.04      289.54     51.35 o 
  -6  11   4     1572.89     1421.23     98.17 o 
  -5  11   4      175.05      161.80     84.74 o 
  -4  11   4     2986.16     3038.39     82.73 o 
  -3  11   4     1529.06     1600.76     52.78 o 
  -2  11   4     1755.70     1601.23     51.32 o 
  -1  11   4       29.02       30.65     10.21 o 
   0  11   4       92.01       94.33     12.05 o 
   1  11   4      221.59      236.68     20.55 o 
   2  11   4       27.68       36.20     13.56 o 
   3  11   4       68.27       92.89     17.55 o 
   4  11   4     1563.91     1586.08     59.40 o 
   5  11   4        3.95        3.44     15.15 o 
   6  11   4      614.61      563.98     53.83 o 
   7  11   4       17.89        0.00     25.27 o 
   8  11   4      114.41      149.82     52.00 o 
  -9  12   4        2.87       26.89     50.07 o 
  -8  12   4       19.54       10.24     36.93 o 
  -7  12   4        2.44        2.80     28.66 o 
  -6  12   4     1739.67     1756.30    160.62 o 
  -5  12   4     3385.37     3228.96    252.43 o 
  -4  12   4     1763.24     1807.65     59.65 o 
  -3  12   4      421.90      457.48     37.84 o 
  -2  12   4     3362.96     3277.77     96.14 o 
  -1  12   4     1280.74     1253.51     43.96 o 
   0  12   4     7696.95     7557.09    137.57 o 
   1  12   4     2796.86     2654.13     60.68 o 
   2  12   4     6685.49     6458.30    166.56 o 
   3  12   4     4256.59     3926.10    102.60 o 
   4  12   4     3630.02     3808.25    104.30 o 
   5  12   4      406.58      472.85     48.26 o 
   6  12   4      619.81      687.55     59.38 o 
   7  12   4      192.91      202.34     54.92 o 
  -8  13   4       40.43       87.24     39.24 o 
  -7  13   4     1120.57     1106.48    106.98 o 
  -6  13   4      340.07      351.57     52.91 o 
  -5  13   4      768.31      864.47     83.46 o 
  -4  13   4        1.91        8.08     14.97 o 
  -3  13   4      563.32      688.17     38.48 o 
  -2  13   4       13.61       16.91     11.43 o 
  -1  13   4       75.11      103.69     15.68 o 
   0  13   4      911.80      831.67     70.15 o 
   1  13   4     1259.12     1243.37     37.93 o 
   2  13   4      182.27      189.78     25.88 o 
   3  13   4      110.22       95.30     28.34 o 
   4  13   4       38.35       31.18     16.04 o 
   5  13   4     1315.70     1391.64     63.93 o 
   6  13   4      218.58      289.63     55.54 o 
   7  13   4       97.25      124.97     45.43 o 
  -8  14   4        1.78        7.03     32.70 o 
  -7  14   4        0.19        0.00     29.03 o 
  -6  14   4       71.84       87.17     33.31 o 
  -5  14   4     1431.81     1433.35     74.12 o 
  -4  14   4     2195.42     2228.86     97.93 o 
  -3  14   4      109.59      110.32     18.12 o 
  -2  14   4     1775.24     1812.97     58.50 o 
  -1  14   4     1587.02     1607.10     53.09 o 
   0  14   4     5662.76     5478.42    130.13 o 
   1  14   4     4002.64     3966.12    145.24 o 
   2  14   4     1083.01     1113.85     56.95 o 
   3  14   4      207.32      193.84     28.49 o 
   4  14   4      867.38      858.11     50.20 o 
   5  14   4     1591.98     1703.06     70.39 o 
   6  14   4      371.11      465.27     60.76 o 
   7  14   4      444.85      460.56     70.97 o 
  -8  15   4      644.99      723.61     85.15 o 
  -7  15   4       31.94       61.44     33.87 o 
  -6  15   4     1201.44     1209.41    248.89 o 
  -5  15   4       55.23       42.70     19.73 o 
  -4  15   4     2482.48     2467.47     92.92 o 
  -3  15   4     3041.88     3047.75     85.21 o 
  -2  15   4      473.60      473.24     36.67 o 
  -1  15   4        1.40        0.00     10.15 o 
   0  15   4       73.76       35.77     13.17 o 
   1  15   4      777.16      810.42     63.37 o 
   2  15   4      710.66      641.98     78.29 o 
   3  15   4      429.64      412.49     41.37 o 
   4  15   4      751.22      769.97     68.16 o 
   5  15   4      128.81      200.76     35.94 o 
   6  15   4      395.20      455.89     52.80 o 
   7  15   4       40.13      131.93     46.69 o 
  -8  16   4        5.00        0.00     35.21 o 
  -7  16   4      254.58      335.49     82.18 o 
  -6  16   4      686.59      664.66     73.83 o 
  -5  16   4      377.84      423.59     44.82 o 
  -4  16   4      694.11      732.25     56.17 o 
  -3  16   4      541.18      521.26     45.10 o 
  -2  16   4      447.76      437.79     32.73 o 
  -1  16   4       10.02       25.47     13.95 o 
   0  16   4     2196.52     2215.79    102.31 o 
   1  16   4       11.58        0.00     18.67 o 
   2  16   4      798.29      804.44     77.86 o 
   3  16   4     1066.64     1112.01     84.29 o 
   4  16   4     1978.99     2009.91    119.72 o 
   5  16   4      374.54      359.26     44.64 o 
   6  16   4      587.13      680.46     63.94 o 
   7  16   4      130.00      140.86     50.09 o 
  -7  17   4      517.28      602.69     76.98 o 
  -6  17   4       30.30       99.40     35.02 o 
  -5  17   4     1223.28     1298.95     81.55 o 
  -4  17   4       39.46       67.52     22.15 o 
  -3  17   4     3663.07     3560.00    115.97 o 
  -2  17   4      132.66      153.39     21.86 o 
  -1  17   4       49.81       71.28     19.32 o 
   0  17   4      139.63      121.22     21.22 o 
   1  17   4      114.42      174.76     70.15 o 
   2  17   4       63.46       36.57     41.17 o 
   3  17   4        3.63       15.22     18.07 o 
   4  17   4        0.19        0.00     19.86 o 
   5  17   4      323.59      404.08     56.63 o 
   6  17   4        6.79       31.65     26.45 o 
  -7  18   4        1.70        3.57     32.99 o 
  -6  18   4      202.13      257.70     52.06 o 
  -5  18   4      834.76      973.74     69.16 o 
  -4  18   4     1205.74     1235.14    140.89 o 
  -3  18   4     1820.61     1702.30     74.80 o 
  -2  18   4      343.48      362.86     31.75 o 
  -1  18   4    10606.73    10030.58    243.75 o 
   0  18   4      334.00      333.82     45.69 o 
   1  18   4     5707.98     5452.43    313.11 o 
   2  18   4     1638.94     1551.92     88.88 o 
   3  18   4      219.64      272.15     74.73 o 
   4  18   4      473.92      486.20     51.10 o 
   5  18   4      912.08     1105.20    129.07 o 
   6  18   4      248.28      277.74     44.39 o 
  -7  19   4       33.05       51.37     49.19 o 
  -6  19   4      420.74      567.37     72.32 o 
  -5  19   4        3.00       27.50     22.84 o 
  -4  19   4     1193.53     1208.23     73.31 o 
  -3  19   4     1178.61     1159.08     68.54 o 
  -2  19   4      237.13      295.20     35.37 o 
  -1  19   4      485.01      521.52     44.99 o 
   0  19   4      702.48      758.89     53.21 o 
   1  19   4       27.75       54.15     24.48 o 
   2  19   4       59.72       99.04     29.95 o 
   3  19   4      147.78      193.09     40.14 o 
   4  19   4      122.30      145.97     40.75 o 
   5  19   4       53.48      109.90     33.60 o 
   6  19   4      241.88      238.51     44.81 o 
  -6  20   4      457.70      593.76     85.88 o 
  -5  20   4       38.11       38.06     26.02 o 
  -4  20   4      734.08      653.95     56.63 o 
  -3  20   4     2461.51     2432.30    103.76 o 
  -2  20   4     1423.02     1370.12     70.30 o 
  -1  20   4     2285.78     2211.40     91.55 o 
   0  20   4     3760.82     3448.93    352.90 o 
   1  20   4     3179.12     3093.65    136.31 o 
   2  20   4     1518.92     1486.64     99.12 o 
   3  20   4     1271.86     1428.33    214.86 o 
   4  20   4      429.66      527.25     67.61 o 
   5  20   4      181.43      243.25     50.85 o 
  -6  21   4       48.99       84.68     49.46 o 
  -5  21   4      491.45      357.32     47.12 o 
  -4  21   4       46.96       36.38     25.46 o 
  -3  21   4     1536.09     1465.25    103.48 o 
  -2  21   4       23.84       42.69     22.92 o 
  -1  21   4      766.58      871.86     60.90 o 
   0  21   4       51.61       51.38     28.70 o 
   1  21   4       11.21        9.25     23.76 o 
   2  21   4        5.42       31.42     27.43 o 
   3  21   4      300.53      277.13     51.41 o 
   4  21   4       11.87       52.99     34.65 o 
   5  21   4       25.52       33.99     33.95 o 
  -6  22   4       41.28       70.98     42.63 o 
  -5  22   4      103.94      127.52     39.05 o 
  -4  22   4      581.75      527.21     53.94 o 
  -3  22   4      283.90      316.00     41.32 o 
  -2  22   4     1435.66     1542.35     78.73 o 
  -1  22   4      352.45      441.85     67.05 o 
   0  22   4      811.86      835.75     77.57 o 
   1  22   4     2034.12     2227.12    298.69 o 
   2  22   4     1891.01     1933.20    109.39 o 
   3  22   4       30.96       20.46     31.66 o 
   4  22   4      646.32      655.36     76.84 o 
   5  22   4      226.43      240.64     77.97 o 
  -5  23   4       54.99      103.94     34.54 o 
  -4  23   4      623.67      683.41     62.07 o 
  -3  23   4       26.70       74.78     28.61 o 
  -2  23   4      234.87      224.23     45.48 o 
  -1  23   4       81.17       73.02     34.27 o 
   0  23   4      295.83      408.27     60.24 o 
   1  23   4      290.01      288.54     49.40 o 
   2  23   4      127.26      179.19     55.49 o 
   3  23   4        1.01       56.97     34.24 o 
   4  23   4       34.92       59.97     37.76 o 
  -4  24   4       15.93        1.90     29.79 o 
  -3  24   4      843.52      847.37     68.39 o 
  -2  24   4      234.39      268.80     54.88 o 
  -1  24   4     1415.93     2031.22    181.88 o 
   0  24   4      320.18      369.68     85.31 o 
   1  24   4      187.33      208.81     46.46 o 
   2  24   4      346.58      476.38     66.00 o 
   3  24   4      595.87      589.87    137.80 o 
  -4  25   4       21.43       28.83     29.60 o 
  -3  25   4      621.48      563.93     73.84 o 
  -2  25   4       10.34       10.92     31.80 o 
  -1  25   4      161.90      210.78     70.55 o 
   0  25   4       13.00      109.03     57.01 o 
   1  25   4      160.12      222.70     49.96 o 
   2  25   4        2.06        2.98     46.63 o 
   3  25   4      106.12      114.29     45.41 o 
  -3  26   4      474.22      534.28     72.59 o 
  -2  26   4      533.54      525.30     72.00 o 
  -1  26   4      176.60      347.24     85.24 o 
   0  26   4      273.91      168.87     64.96 o 
   1  26   4      342.73      490.06     68.17 o 
   2  26   4      388.50      534.37    100.54 o 
  -1  27   4      130.61      165.70     69.48 o 
   0  27   4       10.26        0.00     48.11 o 
  -7   0   5      600.91      676.49     89.15 o 
  -5   0   5       23.38       24.60     23.45 o 
  -3   0   5    14473.87    14687.23    551.15 o 
  -1   0   5     9800.13    10208.14    394.28 o 
   1   0   5    11436.26    11477.10    251.30 o 
   3   0   5    12851.21    13194.41    365.50 o 
   5   0   5     6891.20     6955.95    226.58 o 
   7   0   5      783.89      684.78    108.22 o 
  -9   1   5       52.88       64.35     57.62 o 
  -8   1   5      225.26      286.26     72.64 o 
  -7   1   5     1167.11     1292.20     82.77 o 
  -6   1   5     1239.51     1116.29    168.50 o 
  -5   1   5     2378.69     2350.27     97.12 o 
  -4   1   5     2662.14     2509.56     97.11 o 
  -3   1   5     1125.36     1095.29     55.24 o 
  -2   1   5      109.10      145.24     34.67 o 
  -1   1   5      307.71      311.97     35.41 o 
   0   1   5     3679.47     3604.83     74.46 o 
   1   1   5        1.94        3.87      6.05 o 
   2   1   5      635.21      656.37     30.11 o 
   3   1   5        1.58       16.98     10.29 o 
   4   1   5      154.28      215.99     23.22 o 
   5   1   5      526.93      583.95     48.43 o 
   6   1   5      120.86      110.30     34.13 o 
   7   1   5       36.32       77.90     37.39 o 
   8   1   5      262.76      315.84     63.55 o 
  -9   2   5        7.26        0.00     47.78 o 
  -8   2   5        0.40        0.00     40.50 o 
  -7   2   5       36.05       41.11     24.92 o 
  -6   2   5     1800.59     1692.28     82.88 o 
  -5   2   5      779.02      758.43     66.34 o 
  -4   2   5       45.47       51.20     16.47 o 
  -3   2   5       34.21       55.45     15.84 o 
  -2   2   5    18754.16    19720.57    507.08 o 
  -1   2   5        5.36       10.80     16.54 o 
   0   2   5    13509.04    14099.76    263.08 o 
   1   2   5      269.20      275.54     20.26 o 
   2   2   5     4329.58     4373.27     87.96 o 
   3   2   5      791.25      793.95     37.70 o 
   4   2   5    11782.96    11416.55    242.57 o 
   5   2   5      415.99      406.75     42.21 o 
   6   2   5       96.92      132.12     35.17 o 
   7   2   5       29.82       38.64     55.63 o 
   8   2   5      556.98      763.67    101.45 o 
  -9   3   5      314.58      466.70     69.15 o 
  -8   3   5      123.42      204.11     46.95 o 
  -7   3   5     1833.93     1686.96     88.06 o 
  -6   3   5     1879.24     1813.42     86.01 o 
  -5   3   5      989.83     1007.33     61.24 o 
  -4   3   5     3008.32     2817.08    108.69 o 
  -3   3   5     3653.49     3583.25    244.78 o 
  -2   3   5      254.38      215.41     27.30 o 
  -1   3   5     3786.81     3799.95    159.48 o 
   0   3   5     2875.34     2784.02     68.47 o 
   1   3   5     1199.86     1272.09     36.51 o 
   2   3   5     1537.46     1528.65     41.86 o 
   3   3   5      521.86      595.10     28.48 o 
   4   3   5       27.91       43.61     16.46 o 
   5   3   5     1149.83     1334.20     71.94 o 
   6   3   5       53.65       36.68     21.31 o 
   7   3   5      507.44      508.74     66.77 o 
   8   3   5      267.20      315.70     59.88 o 
  -9   4   5        1.21       31.15     38.73 o 
  -8   4   5        7.58       10.49     28.57 o 
  -7   4   5     1218.67     1373.59    177.73 o 
  -6   4   5        2.20       21.96     20.60 o 
  -5   4   5      298.92      278.64     36.15 o 
  -4   4   5     1288.65     1227.36     67.66 o 
  -3   4   5     6191.07     6297.37    190.09 o 
  -2   4   5      398.58      336.97     61.62 o 
  -1   4   5    14084.63    14798.73    317.37 o 
   0   4   5      278.38      313.71     21.73 o 
   1   4   5     8525.63     8588.34    153.50 o 
   2   4   5     1319.27     1335.45     53.25 o 
   3   4   5     4041.48     3958.13     94.07 o 
   4   4   5      122.81      144.76     27.62 o 
   5   4   5     2539.25     2452.53     94.12 o 
   6   4   5      110.34      136.13     29.73 o 
   7   4   5      239.67      280.13     50.75 o 
   8   4   5       32.26       46.88     41.47 o 
  -9   5   5       74.53       99.82     44.25 o 
  -8   5   5      508.69      684.22     79.61 o 
  -7   5   5     1605.99     1656.08    107.32 o 
  -6   5   5     1460.37     1369.41     76.60 o 
  -5   5   5      476.03      431.34     44.04 o 
  -4   5   5     3492.93     3559.71    161.83 o 
  -3   5   5      857.26      895.97    135.41 o 
  -2   5   5     2656.23     2744.44     90.04 o 
  -1   5   5      449.57      317.84     26.46 o 
   0   5   5     2921.80     2960.43     74.09 o 
   1   5   5     1296.20     1375.25     48.93 o 
   2   5   5      101.24      106.91     13.12 o 
   3   5   5      119.11      137.80     15.92 o 
   4   5   5      477.86      454.77     56.31 o 
   5   5   5      244.66      259.24     35.01 o 
   6   5   5      352.88      377.61     61.00 o 
   7   5   5        9.52       22.44     31.18 o 
   8   5   5      243.16      346.77     63.37 o 
  -9   6   5      153.31      205.15     61.30 o 
  -8   6   5       88.73      144.18     43.53 o 
  -7   6   5      316.86      453.04     61.89 o 
  -6   6   5     2908.60     2995.29    100.57 o 
  -5   6   5      253.44      258.05     34.99 o 
  -4   6   5      968.29     1043.81     77.76 o 
  -3   6   5      640.06      631.68     47.72 o 
  -2   6   5    10404.44    10547.54    238.35 o 
  -1   6   5        0.36        8.52      8.81 o 
   0   6   5     8125.43     7875.96    158.13 o 
   1   6   5     2166.00     2136.65     46.41 o 
   2   6   5     4600.13     4301.73    147.20 o 
   3   6   5      328.29      335.21     28.09 o 
   4   6   5     7179.28     7063.37    188.50 o 
   5   6   5        1.00        9.60     17.15 o 
   6   6   5      233.91      267.33     40.95 o 
   7   6   5        9.79       39.09     27.44 o 
   8   6   5      193.13      198.90     53.41 o 
  -9   7   5      469.85      560.61    317.96 o 
  -8   7   5      253.38      243.40     82.38 o 
  -7   7   5     1328.86     1358.31    103.06 o 
  -6   7   5     1212.19     1234.56     64.49 o 
  -5   7   5     2493.82     2392.90    101.37 o 
  -4   7   5      746.08      756.92     72.53 o 
  -3   7   5     5993.65     6260.40    156.88 o 
  -2   7   5      122.64      147.77     20.34 o 
  -1   7   5      233.13      244.40     17.70 o 
   0   7   5     3703.30     3635.59    120.00 o 
   1   7   5      316.82      380.77     25.07 o 
   2   7   5      273.63      258.63     19.78 o 
   3   7   5       99.59       96.78     16.87 o 
   4   7   5       75.37      116.37     20.11 o 
   5   7   5      892.81      970.36     64.93 o 
   6   7   5       23.51       70.74     26.92 o 
   7   7   5      489.05      497.51     55.22 o 
   8   7   5      383.94      493.46     72.89 o 
  -9   8   5       58.68      143.89     64.59 o 
  -8   8   5       17.89       59.16     38.14 o 
  -7   8   5      355.08      418.81     61.83 o 
  -6   8   5      507.51      465.66     72.31 o 
  -5   8   5     1571.84     1480.20     65.16 o 
  -4   8   5     2243.43     2180.88     86.50 o 
  -3   8   5     8958.14     8560.53    177.31 o 
  -2   8   5       49.04       75.89     13.04 o 
  -1   8   5     5138.68     5122.85    102.22 o 
   0   8   5     1285.54     1182.32     60.72 o 
   1   8   5     6360.67     6006.83    142.47 o 
   2   8   5     1659.60     1582.50     46.54 o 
   3   8   5     2151.32     2020.65     67.66 o 
   4   8   5       30.95       43.61     15.10 o 
   5   8   5     1608.98     1644.17    127.88 o 
   6   8   5      392.86      406.64     48.13 o 
   7   8   5     1584.28     1744.43     93.75 o 
   8   8   5        0.66        8.96     54.11 o 
  -9   9   5        0.22        3.68     45.62 o 
  -8   9   5      763.61     1042.05    244.58 o 
  -7   9   5      637.77      661.84     77.15 o 
  -6   9   5      824.69      842.20    134.91 o 
  -5   9   5      416.94      446.86     39.40 o 
  -4   9   5     5728.52     5903.00    189.25 o 
  -3   9   5      506.22      512.95     33.13 o 
  -2   9   5     1280.78     1217.69     43.74 o 
  -1   9   5      594.46      626.47     28.81 o 
   0   9   5       26.86       23.08      8.76 o 
   1   9   5     1324.58     1331.19     51.71 o 
   2   9   5       15.96       12.19     11.75 o 
   3   9   5      216.98      243.91     31.73 o 
   4   9   5      318.11      310.73     30.32 o 
   5   9   5       46.26       40.36     21.57 o 
   6   9   5      588.66      642.25     59.74 o 
   7   9   5      130.16      148.99     37.04 o 
  -9  10   5       11.20        2.38     46.76 o 
  -8  10   5        5.25       37.65     48.42 o 
  -7  10   5       11.89       33.37     33.70 o 
  -6  10   5      528.22      591.50     69.75 o 
  -5  10   5      227.37      276.92     32.26 o 
  -4  10   5     2434.97     2503.48     85.01 o 
  -3  10   5      531.94      527.59     42.04 o 
  -2  10   5     6706.65     6399.72    155.00 o 
  -1  10   5      589.50      593.57     41.70 o 
   0  10   5     8971.46     8383.13    234.98 o 
   1  10   5     1844.58     1644.84    110.70 o 
   2  10   5     3567.53     3204.07    129.87 o 
   3  10   5       11.13       26.83     14.81 o 
   4  10   5     2865.88     2781.49     84.84 o 
   5  10   5     1288.91     1207.92     88.91 o 
   6  10   5      941.11      876.75     77.41 o 
   7  10   5      379.95      345.74     48.62 o 
  -8  11   5       31.63       29.35     81.74 o 
  -7  11   5      929.95     1069.52    103.54 o 
  -6  11   5      572.69      615.23     73.11 o 
  -5  11   5      724.77      677.10     96.43 o 
  -4  11   5      949.70      961.87     73.16 o 
  -3  11   5     3682.47     3822.87    162.18 o 
  -2  11   5        0.10        9.63     10.15 o 
  -1  11   5      291.60      314.46     25.28 o 
   0  11   5      716.41      673.37     30.39 o 
   1  11   5      525.23      534.65     30.99 o 
   2  11   5       58.12       75.93     17.51 o 
   3  11   5     1765.38     1642.81     60.59 o 
   4  11   5       50.15       38.60     18.16 o 
   5  11   5       10.69        5.59     19.81 o 
   6  11   5      136.43      169.84     36.79 o 
   7  11   5       61.68       88.09     33.84 o 
  -8  12   5        8.97      115.79     53.87 o 
  -7  12   5        1.12       46.90     37.01 o 
  -6  12   5       29.75       26.35     32.18 o 
  -5  12   5      693.20      764.34    117.66 o 
  -4  12   5     1776.58     1939.69     65.91 o 
  -3  12   5     5313.38     5325.29    126.35 o 
  -2  12   5       12.73       15.52     11.52 o 
  -1  12   5     2625.01     2579.45     71.60 o 
   0  12   5     2431.46     2419.82     67.00 o 
   1  12   5     9198.67     8811.37    180.50 o 
   2  12   5     2525.19     2470.48    156.65 o 
   3  12   5      573.85      603.85     59.23 o 
   4  12   5      497.15      551.22     41.91 o 
   5  12   5      968.24     1032.54     58.66 o 
   6  12   5      455.73      526.72     73.50 o 
   7  12   5      537.39      575.72     81.70 o 
  -8  13   5     1554.84     2357.30   1568.65 o 
  -7  13   5      352.11      535.67    167.25 o 
  -6  13   5      391.40      378.17     77.56 o 
  -5  13   5       53.88      136.19     51.55 o 
  -4  13   5     2166.26     1999.46     68.14 o 
  -3  13   5      280.65      291.61     27.86 o 
  -2  13   5     1072.86      996.68     50.56 o 
  -1  13   5        0.59        6.90     13.40 o 
   0  13   5      125.93      134.18     17.05 o 
   1  13   5      416.68      423.47     35.66 o 
   2  13   5       36.00       38.40     17.30 o 
   3  13   5      232.76      202.69     30.26 o 
   4  13   5       18.47        0.00     16.28 o 
   5  13   5      999.87     1012.40     73.16 o 
   6  13   5      558.93      616.33     61.27 o 
   7  13   5       13.24       33.96     41.76 o 
  -8  14   5        2.64       27.04     46.00 o 
  -7  14   5       22.96       10.11     42.86 o 
  -6  14   5      404.65      523.32     93.87 o 
  -5  14   5      318.78      376.82     78.50 o 
  -4  14   5     1954.18     1992.50    196.70 o 
  -3  14   5     1728.53     1686.61     60.28 o 
  -2  14   5      621.99      639.59     39.89 o 
  -1  14   5     1894.33     1880.48     60.64 o 
   0  14   5     6273.63     5899.35    216.91 o 
   1  14   5     1100.41     1031.75     71.18 o 
   2  14   5     2018.66     2064.13     79.22 o 
   3  14   5      116.21      106.37     24.67 o 
   4  14   5     1439.63     1429.02    107.50 o 
   5  14   5      172.41      267.73     32.97 o 
   6  14   5      667.94      795.03     88.82 o 
   7  14   5      123.83       89.17     45.75 o 
  -8  15   5      120.59      312.89    360.35 o 
  -6  15   5        2.84        0.00     39.08 o 
  -5  15   5     1470.71     1446.24     98.51 o 
  -4  15   5       75.86       58.58     33.69 o 
  -3  15   5     1319.99     1467.49     59.10 o 
  -2  15   5       77.83       74.46     16.91 o 
  -1  15   5       28.92       27.91     14.29 o 
   0  15   5       28.88       52.65     16.66 o 
   1  15   5      321.86      347.53     44.44 o 
   2  15   5      491.38      374.77     47.88 o 
   3  15   5      160.14      154.07     29.50 o 
   4  15   5        0.04       29.28     21.79 o 
   5  15   5     1064.91      927.08     58.36 o 
   6  15   5       47.44       55.24     40.69 o 
  -7  16   5        1.01       47.71     48.59 o 
  -6  16   5       47.86       97.64     54.25 o 
  -5  16   5      856.36      856.18     78.73 o 
  -4  16   5     1081.61     1157.67    146.30 o 
  -3  16   5     2228.40     2241.92    129.48 o 
  -2  16   5     1386.11     1211.02     52.34 o 
  -1  16   5       86.59       87.53     17.59 o 
   0  16   5     1237.21     1241.49     75.30 o 
   1  16   5     7789.04     7665.15    549.37 o 
   2  16   5     1379.46     1346.65    202.23 o 
   3  16   5     1883.10     1877.93    216.61 o 
   4  16   5      149.20      180.51     33.22 o 
   5  16   5      655.74      714.94     64.13 o 
   6  16   5      287.00      231.60     55.65 o 
  -7  17   5       58.15      101.96     64.83 o 
  -6  17   5      627.43      648.00     77.05 o 
  -5  17   5      104.02      105.72     36.63 o 
  -4  17   5     2286.73     2182.45    113.08 o 
  -3  17   5        4.89        6.22     19.75 o 
  -2  17   5     1197.55     1083.51     63.58 o 
  -1  17   5      632.24      558.77     38.40 o 
   0  17   5        5.67       27.12     26.38 o 
   1  17   5      874.64      747.77     67.72 o 
   2  17   5       69.32       34.76     26.31 o 
   3  17   5      332.23      304.11     48.90 o 
   4  17   5      205.52      204.58     35.64 o 
   5  17   5      335.32      312.44     45.44 o 
   6  17   5      235.64      287.62     61.05 o 
  -7  18   5      156.23      179.25     73.99 o 
  -6  18   5       94.49      115.74     56.10 o 
  -5  18   5      298.89      350.60     45.89 o 
  -4  18   5     1693.90     1805.59    107.69 o 
  -3  18   5      840.51      953.00     66.77 o 
  -2  18   5      411.95      501.67     38.88 o 
  -1  18   5     2176.90     2201.81     72.36 o 
   0  18   5     2082.36     1933.54     97.84 o 
   1  18   5        2.17       49.32     24.65 o 
   2  18   5     1493.82     1448.17     96.63 o 
   3  18   5      677.54      696.05     71.94 o 
   4  18   5      345.25      446.99     60.97 o 
   5  18   5      243.69      275.52     43.57 o 
   6  18   5      225.24      222.85     59.23 o 
  -6  19   5       45.48      138.14     46.40 o 
  -5  19   5      849.65      916.68     71.27 o 
  -4  19   5       98.91       83.39     31.63 o 
  -3  19   5     1356.21     1418.58     80.79 o 
  -2  19   5      114.62      135.05     27.68 o 
  -1  19   5     1131.81     1078.41     63.20 o 
   0  19   5      273.45      350.76     49.56 o 
   1  19   5      781.76      773.52     83.76 o 
   2  19   5       88.36       71.04     33.96 o 
   3  19   5       71.36       59.38     32.72 o 
   4  19   5       77.13       86.65     35.71 o 
   5  19   5      134.28      120.57     40.30 o 
  -6  20   5      204.41      224.11     55.03 o 
  -5  20   5      328.22      350.63     47.27 o 
  -4  20   5      139.48      175.20     59.87 o 
  -3  20   5      891.31      965.09     69.14 o 
  -2  20   5     1558.09     1517.70    102.07 o 
  -1  20   5      406.46      511.81     59.91 o 
   0  20   5      861.67      911.81     78.58 o 
   1  20   5     4138.79     4172.65    168.39 o 
   2  20   5      341.91      391.85     56.46 o 
   3  20   5     1135.16     1049.60     89.94 o 
   4  20   5      343.29      393.53    119.58 o 
   5  20   5      154.98      205.40     54.99 o 
  -6  21   5      503.99      611.52     80.74 o 
  -5  21   5       98.60       94.75     31.70 o 
  -4  21   5      501.53      544.89     70.21 o 
  -3  21   5      374.56      471.23     61.80 o 
  -2  21   5      806.62     1041.38     95.84 o 
  -1  21   5        3.98        0.97     26.35 o 
   0  21   5       50.62      127.92     36.35 o 
   1  21   5      253.87      282.00     48.38 o 
   2  21   5      209.21      198.26     43.49 o 
   3  21   5        1.15        8.00     29.15 o 
   4  21   5        2.89        0.00     31.35 o 
  -5  22   5      168.42      240.34     42.28 o 
  -4  22   5      432.98      361.70     59.07 o 
  -3  22   5      334.03      371.44     49.11 o 
  -2  22   5      386.25      381.20     56.64 o 
  -1  22   5     1668.16     1693.89    164.89 o 
   0  22   5      670.23      971.43     87.10 o 
   1  22   5      582.37      599.16     70.16 o 
   2  22   5      625.19      555.79     68.73 o 
   3  22   5     2432.82     2450.37    361.59 o 
   4  22   5      338.20      287.08     58.06 o 
  -5  23   5      511.00      439.02     97.41 o 
  -4  23   5       30.01       48.78     52.22 o 
  -3  23   5      246.90      266.09     44.41 o 
  -2  23   5       22.39       55.55     32.30 o 
  -1  23   5      577.69      832.09    122.64 o 
   0  23   5       13.04       64.89     34.13 o 
   1  23   5       54.60       87.53     36.22 o 
   2  23   5        1.09       20.82     42.89 o 
   3  23   5      507.47      538.37     72.75 o 
  -4  24   5      131.76      148.37     91.95 o 
  -3  24   5       69.25      118.00     36.33 o 
  -2  24   5      973.61     1046.91    141.58 o 
  -1  24   5      156.79       38.21     51.15 o 
   0  24   5      604.85      748.29     88.11 o 
   1  24   5      486.86      518.85     85.98 o 
   2  24   5      673.52      752.81     89.69 o 
   3  24   5      317.06      454.26    108.15 o 
  -3  25   5       26.70       25.23     35.57 o 
  -2  25   5      128.15      231.74     78.10 o 
  -1  25   5       10.97       41.91     53.03 o 
   0  25   5       89.02      108.56     60.51 o 
   1  25   5        0.78       12.52     34.84 o 
   2  25   5       27.65       43.46     39.81 o 
  -1  26   5      894.76      823.93    127.76 o 
   0  26   5      149.83      108.56     63.28 o 
  -8   0   6        8.53      113.75     53.57 o 
  -6   0   6     2001.66     2006.36    133.76 o 
  -4   0   6      878.96      665.64     75.27 o 
  -2   0   6     1932.77     1968.42    117.79 o 
   0   0   6    30930.34    32345.07    828.38 o 
   2   0   6     1630.61     1713.84     99.46 o 
   4   0   6     6587.36     6362.24    209.82 o 
   6   0   6     1204.24     1143.61    132.55 o 
  -8   1   6      270.57      359.69     52.44 o 
  -7   1   6      506.60      446.96     53.07 o 
  -6   1   6      312.28      312.53     41.83 o 
  -5   1   6     1836.33     1698.40     82.69 o 
  -4   1   6     1218.20     1129.53     62.63 o 
  -3   1   6      542.47      469.82     43.84 o 
  -2   1   6       65.56       68.48     18.75 o 
  -1   1   6     4070.16     4314.07    142.27 o 
   0   1   6     3075.52     3354.74     97.18 o 
   1   1   6       21.63       36.50      9.49 o 
   2   1   6       37.44       59.40     14.10 o 
   3   1   6       41.65       57.57     15.44 o 
   4   1   6      379.04      419.73     34.67 o 
   5   1   6        1.07        0.00     18.10 o 
   6   1   6        3.10       18.08     25.24 o 
   7   1   6        1.07       32.94     41.58 o 
  -9   2   6      133.94      175.85     54.26 o 
  -8   2   6        4.98       10.51     40.36 o 
  -7   2   6      727.45      882.74     72.17 o 
  -6   2   6      145.68      138.21     31.96 o 
  -5   2   6     1052.41     1111.14    101.32 o 
  -4   2   6       30.00       18.12     17.12 o 
  -3   2   6     2920.06     2752.77    106.29 o 
  -2   2   6      635.38      678.79    106.60 o 
  -1   2   6    10882.54    11728.15    322.42 o 
   0   2   6      454.06      525.05     33.73 o 
   1   2   6     9702.65     9915.87    177.01 o 
   2   2   6       40.30       37.94     10.16 o 
   3   2   6     4165.26     4023.31    102.49 o 
   4   2   6        3.90        4.55     14.26 o 
   5   2   6     1811.60     1906.70     82.23 o 
   6   2   6        7.94        0.00     25.46 o 
   7   2   6     1057.27     1023.44     97.21 o 
  -9   3   6      247.32      346.85     64.44 o 
  -8   3   6      757.52     1006.75    124.66 o 
  -7   3   6      458.74      531.09     58.19 o 
  -6   3   6      323.96      334.67     43.66 o 
  -5   3   6     2882.05     2774.41    210.89 o 
  -4   3   6     3770.96     3743.04    192.46 o 
  -3   3   6       25.40       44.65     18.60 o 
  -2   3   6      535.32      481.21     43.30 o 
  -1   3   6     1662.15     1783.39    117.32 o 
   0   3   6      514.55      514.44     29.87 o 
   1   3   6        0.46       15.75      9.50 o 
   2   3   6      241.48      253.37     23.25 o 
   3   3   6       29.24       32.17     13.15 o 
   4   3   6      231.53      294.26     35.41 o 
   5   3   6      410.23      369.97     42.31 o 
   6   3   6       29.55       50.11     35.34 o 
   7   3   6      233.15      308.99     58.63 o 
  -9   4   6       17.38       14.14     39.79 o 
  -8   4   6      107.72      165.44     78.47 o 
  -7   4   6        4.03        8.13     31.40 o 
  -6   4   6     2565.08     2640.14    156.44 o 
  -5   4   6        0.19       15.24     17.15 o 
  -4   4   6     1680.96     1723.85    162.77 o 
  -3   4   6      538.38      582.77     81.64 o 
  -2   4   6     2897.19     2427.82     96.28 o 
  -1   4   6        3.79       20.97     10.47 o 
   0   4   6    14143.84    14039.51    731.23 o 
   1   4   6       53.37       46.14     10.91 o 
   2   4   6     1004.34      989.24     36.18 o 
   3   4   6       29.53       27.49     13.69 o 
   4   4   6     5834.61     5484.82    157.96 o 
   5   4   6        2.82       24.78     20.95 o 
   6   4   6      759.45      954.95     70.40 o 
   7   4   6      181.70      206.92     47.01 o 
  -9   5   6      495.61      591.60     85.88 o 
  -8   5   6      282.75      336.51     59.68 o 
  -7   5   6     2453.72     2467.08    173.25 o 
  -6   5   6     1489.08     1443.95    122.34 o 
  -5   5   6     2481.06     2377.33    212.17 o 
  -4   5   6     4250.85     4297.77    149.90 o 
  -3   5   6     2786.79     2410.99    151.79 o 
  -2   5   6      216.14      180.04     22.81 o 
  -1   5   6     1780.81     1911.09    135.59 o 
   0   5   6     1561.51     1605.86     50.88 o 
   1   5   6       17.56       30.57      9.86 o 
   2   5   6       83.94       87.36     14.31 o 
   3   5   6       28.05       32.22     13.69 o 
   4   5   6      620.21      660.36     51.55 o 
   5   5   6      295.79      333.36     40.49 o 
   6   5   6       14.38       49.40     27.68 o 
   7   5   6      355.07      418.09     65.13 o 
  -9   6   6        1.27        8.30     61.89 o 
  -8   6   6      876.89      951.33    129.21 o 
  -7   6   6      532.66      668.96     89.12 o 
  -6   6   6       46.80       33.23     24.39 o 
  -5   6   6      482.70      559.58     90.33 o 
  -4   6   6       95.58       85.53     24.36 o 
  -3   6   6     4908.28     4510.93    446.03 o 
  -2   6   6       17.70       24.96     13.90 o 
  -1   6   6     4979.62     4723.42    125.46 o 
   0   6   6        1.42       15.49      9.47 o 
   1   6   6     4757.29     4682.62    107.45 o 
   2   6   6     1868.48     1763.72     50.48 o 
   3   6   6     4336.52     4279.61    156.27 o 
   4   6   6       42.17       41.50     20.75 o 
   5   6   6     1185.15     1285.45     75.84 o 
   6   6   6       47.42       92.01     51.60 o 
   7   6   6      970.58     1022.58    104.75 o 
  -9   7   6        8.42       19.36     43.46 o 
  -8   7   6     2549.51     2799.00    147.87 o 
  -7   7   6      200.69      176.78     44.57 o 
  -6   7   6     1023.50     1003.47     62.42 o 
  -5   7   6     2423.18     2210.47    133.22 o 
  -4   7   6     2181.04     2111.83     93.52 o 
  -3   7   6      406.96      386.69     61.86 o 
  -2   7   6     4308.54     4222.23    117.98 o 
  -1   7   6      933.70      915.64     46.33 o 
   0   7   6      824.71      879.70     69.02 o 
   1   7   6       14.83       22.17     12.98 o 
   2   7   6       38.42       33.06     11.75 o 
   3   7   6        2.23       27.99     14.39 o 
   4   7   6      252.17      281.23     35.60 o 
   5   7   6      225.27      226.93     35.48 o 
   6   7   6      166.47      275.50     55.62 o 
   7   7   6       28.81       57.33     39.47 o 
  -9   8   6       19.71        1.22     47.61 o 
  -8   8   6      198.03      197.85     54.49 o 
  -7   8   6        3.66       43.32     31.62 o 
  -6   8   6      700.31      723.22     74.73 o 
  -5   8   6       60.96       76.39     21.82 o 
  -4   8   6     1814.32     1815.23     72.03 o 
  -3   8   6      487.75      495.22     34.67 o 
  -2   8   6     2090.61     2129.71     64.12 o 
  -1   8   6       10.01       20.74     10.40 o 
   0   8   6    11478.51    11404.73    231.88 o 
   1   8   6     1536.37     1548.92     50.73 o 
   2   8   6     2571.20     2466.40     63.48 o 
   3   8   6     1167.27     1073.58     57.37 o 
   4   8   6     2877.31     2727.97    120.53 o 
   5   8   6      110.83       94.66     46.45 o 
   6   8   6      780.93      930.28     72.51 o 
   7   8   6      410.85      392.28     53.78 o 
  -8   9   6       16.93       32.23     49.80 o 
  -7   9   6     1404.08     1638.24    136.22 o 
  -6   9   6      504.43      389.58     57.11 o 
  -5   9   6      686.27      716.19     52.11 o 
  -4   9   6     2468.01     2395.92    113.31 o 
  -3   9   6     2619.53     2531.39     74.83 o 
  -2   9   6        4.85       16.17     20.48 o 
  -1   9   6     2542.55     2379.73     67.64 o 
   0   9   6      985.84      878.71     47.11 o 
   1   9   6       27.79       36.99     11.46 o 
   2   9   6       15.90       32.29     15.99 o 
   3   9   6       70.92       53.71     17.46 o 
   4   9   6      214.59      293.66     40.37 o 
   5   9   6      337.43      335.26     41.93 o 
   6   9   6       71.19       55.19     28.89 o 
   7   9   6       11.85       38.47     32.32 o 
  -8  10   6       58.13      103.95     49.25 o 
  -7  10   6      275.63      425.61     67.15 o 
  -6  10   6       75.46       89.66     34.08 o 
  -5  10   6      254.04      322.50     39.75 o 
  -4  10   6     1039.89     1012.48    101.00 o 
  -3  10   6     4833.53     4368.53    109.64 o 
  -2  10   6      916.56      879.40     43.77 o 
  -1  10   6     3378.63     3257.06     93.74 o 
   0  10   6        5.40       26.70     11.43 o 
   1  10   6     7406.42     7288.71    156.20 o 
   2  10   6     3523.10     3526.78    174.11 o 
   3  10   6     3037.23     2924.29     86.67 o 
   4  10   6      130.39      155.00     30.84 o 
   5  10   6       10.10       33.97     24.23 o 
   6  10   6      241.11      220.37     39.45 o 
   7  10   6      129.78      207.06     43.36 o 
  -8  11   6     1290.33     1757.70    368.37 o 
  -7  11   6      358.81      425.50     67.76 o 
  -6  11   6      539.72      557.41     75.71 o 
  -5  11   6      273.50      225.73     42.83 o 
  -4  11   6     1089.62     1084.45     66.66 o 
  -3  11   6      147.83      164.95     22.53 o 
  -2  11   6     1754.38     1687.19     57.86 o 
  -1  11   6      775.24      714.90     38.50 o 
   0  11   6       73.05      108.08     20.29 o 
   1  11   6       43.69       50.80     13.78 o 
   2  11   6      208.14      216.83     37.48 o 
   3  11   6       44.58       46.58     17.71 o 
   4  11   6       91.07      130.11     30.47 o 
   5  11   6      192.83      193.57     37.36 o 
   6  11   6      111.38      103.23     33.57 o 
   7  11   6       52.96       16.30     33.23 o 
  -8  12   6        7.34       74.78     52.94 o 
  -7  12   6       12.14       26.82     36.01 o 
  -6  12   6       44.72       61.15     35.48 o 
  -5  12   6      185.32      106.91     34.37 o 
  -4  12   6     2712.39     2592.97     83.39 o 
  -3  12   6     2046.29     1981.46     66.37 o 
  -2  12   6     2762.13     2589.86     76.50 o 
  -1  12   6      983.99     1026.95     45.57 o 
   0  12   6     3496.39     3255.97    100.41 o 
   1  12   6     1042.96     1003.41     66.51 o 
   2  12   6     4021.46     3817.89    262.50 o 
   3  12   6      633.84      696.54     52.81 o 
   4  12   6     1881.54     1884.38     72.68 o 
   5  12   6       75.51       69.81     35.18 o 
   6  12   6      176.20      203.16     40.96 o 
  -8  13   6      135.93      221.75    154.21 o 
  -7  13   6     1117.74     1213.01    314.49 o 
  -6  13   6       26.00       19.47     31.71 o 
  -5  13   6      790.77      603.26     67.92 o 
  -4  13   6     1134.14     1142.97     55.54 o 
  -3  13   6     1384.11     1386.24     94.90 o 
  -2  13   6       82.69      113.88     18.85 o 
  -1  13   6      507.60      564.59     48.47 o 
   0  13   6       59.16       76.52     19.00 o 
   1  13   6       14.74       51.08     22.18 o 
   2  13   6      148.94      175.88     48.13 o 
   3  13   6       10.36       55.88     21.33 o 
   4  13   6      195.66      237.72     31.94 o 
   5  13   6      206.19      271.04     42.56 o 
   6  13   6        1.72       11.05     29.34 o 
  -7  14   6       93.89      186.77     57.39 o 
  -6  14   6        7.78        2.02     45.22 o 
  -5  14   6       61.08       81.14     37.12 o 
  -4  14   6      654.41      678.00     56.55 o 
  -3  14   6     4427.67     4334.78    123.52 o 
  -2  14   6      823.97      780.64     45.22 o 
  -1  14   6      894.56      846.55     44.49 o 
   0  14   6     1020.44      951.62     72.55 o 
   1  14   6     2686.64     2502.78    155.53 o 
   2  14   6     1827.01     1905.30    107.18 o 
   3  14   6     3875.56     3726.77    270.26 o 
   4  14   6       31.05      105.26     29.07 o 
   5  14   6      619.30      593.13     58.61 o 
   6  14   6      132.51      195.10     41.50 o 
  -7  15   6       87.60      127.17     55.13 o 
  -6  15   6     1195.06     1357.63    173.38 o 
  -5  15   6        0.08       12.95     30.17 o 
  -4  15   6     1506.33     1584.93     79.37 o 
  -3  15   6      106.66      111.45     22.68 o 
  -2  15   6     2643.12     2500.54     77.82 o 
  -1  15   6       12.66       25.25     14.20 o 
   0  15   6       17.73       26.90     16.73 o 
   1  15   6       57.84       31.79     21.32 o 
   2  15   6        4.01        3.35     19.12 o 
   3  15   6      471.67      450.62     76.86 o 
   4  15   6       37.28       98.93     29.51 o 
   5  15   6       57.21      117.12     42.83 o 
   6  15   6      134.63      155.15     51.93 o 
  -7  16   6       19.05        3.33     59.81 o 
  -6  16   6       46.14        1.98     57.51 o 
  -5  16   6      376.98      354.97     46.82 o 
  -4  16   6     1778.36     1879.10    105.17 o 
  -3  16   6       78.94       93.83     21.48 o 
  -2  16   6     1514.55     1511.81     81.22 o 
  -1  16   6     1314.14     1260.73     64.57 o 
   0  16   6     1544.02     1347.94    187.64 o 
   1  16   6     1495.37     1508.18     85.46 o 
   2  16   6     1830.69     1758.60    110.18 o 
   3  16   6      527.22      621.06     66.33 o 
   4  16   6      748.56      837.99     66.58 o 
   5  16   6      229.32      340.83     61.05 o 
  -7  17   6     1075.18     1707.85    636.60 o 
  -6  17   6      137.85      183.65     55.35 o 
  -5  17   6      854.76      930.41    136.04 o 
  -4  17   6       55.67       48.86     26.12 o 
  -3  17   6     1852.32     1872.85     83.39 o 
  -2  17   6        0.41        8.63     15.45 o 
  -1  17   6     1679.06     1618.62    120.71 o 
   0  17   6       68.75      100.14     72.88 o 
   1  17   6      136.39      113.78     34.54 o 
   2  17   6       19.06       43.32     26.52 o 
   3  17   6       74.03       55.28     29.06 o 
   4  17   6        1.91       12.38     30.93 o 
   5  17   6      113.51       69.45     43.66 o 
  -6  18   6       81.06      127.08     54.38 o 
  -5  18   6       12.42       12.45     26.94 o 
  -4  18   6      279.03      308.44     44.25 o 
  -3  18   6     1604.17     1701.94    133.65 o 
  -2  18   6      758.74      772.39     48.87 o 
  -1  18   6      823.58      927.78     76.74 o 
   0  18   6      514.15      388.06     77.97 o 
   1  18   6     1262.06     1338.20    178.71 o 
   2  18   6      858.82      897.69     80.17 o 
   3  18   6      771.94      713.46     73.86 o 
   4  18   6      489.12      578.44     69.50 o 
   5  18   6       72.06       68.70     41.44 o 
  -6  19   6      640.97      797.13    238.28 o 
  -5  19   6       83.70      107.31     35.58 o 
  -4  19   6      973.15      984.75     74.44 o 
  -3  19   6       52.52       33.58     47.80 o 
  -2  19   6     1031.11     1058.88     89.20 o 
  -1  19   6      136.01      215.66     40.19 o 
   0  19   6       63.94      104.93     31.21 o 
   1  19   6       37.36       77.92     37.30 o 
   2  19   6        7.34       28.44     27.18 o 
   3  19   6      664.97      712.59     77.63 o 
   4  19   6      107.54      105.11     38.84 o 
  -6  20   6        0.48        0.00     46.32 o 
  -5  20   6      432.04      537.60     61.43 o 
  -4  20   6      549.29      682.99     64.57 o 
  -3  20   6      166.78      222.22     38.99 o 
  -2  20   6      473.86      471.76     48.77 o 
  -1  20   6     1867.05     1739.27    103.08 o 
   0  20   6      561.63      497.28     60.42 o 
   1  20   6      531.50      645.31     88.85 o 
   2  20   6      883.32     1054.07     97.88 o 
   3  20   6      179.97      216.09     46.14 o 
   4  20   6      244.72      272.75     52.39 o 
  -5  21   6      642.02      786.20    131.37 o 
  -4  21   6        3.33       15.41     28.58 o 
  -3  21   6      571.45      608.99     59.05 o 
  -2  21   6       72.33       94.48     50.61 o 
  -1  21   6      314.84      396.32     56.18 o 
   0  21   6        7.76       47.83     42.62 o 
   1  21   6      187.32      235.53     46.97 o 
   2  21   6       44.00       96.26     38.98 o 
   3  21   6      124.53      144.82     44.70 o 
  -4  22   6      142.52      102.53     36.88 o 
  -3  22   6      538.10      544.32     58.73 o 
  -2  22   6      724.16      771.77    121.77 o 
  -1  22   6       36.49       78.06     34.13 o 
   0  22   6     1095.72     1181.60     96.66 o 
   1  22   6      139.93      211.45     89.76 o 
   2  22   6      453.77      537.22     70.06 o 
   3  22   6     1296.94     1330.59    298.49 o 
  -4  23   6      307.33      382.48     55.32 o 
  -3  23   6        0.01       58.32     30.65 o 
  -2  23   6      173.31      183.09     68.46 o 
  -1  23   6        1.52        0.00     42.59 o 
   0  23   6      141.32      266.48     87.97 o 
   1  23   6        5.56       30.16     33.84 o 
   2  23   6        3.49       51.13     75.81 o 
  -3  24   6       15.90      130.46     61.73 o 
  -2  24   6      185.13      153.57     63.95 o 
  -1  24   6     1385.96     1576.30    173.18 o 
   0  24   6      203.06      227.18     52.19 o 
   1  24   6      593.49      609.82     75.42 o 
  -7   0   7      632.54      595.96     89.83 o 
  -5   0   7      996.99      937.88     98.59 o 
  -3   0   7     4780.14     4609.15    226.75 o 
  -1   0   7     9023.75     9243.77    381.54 o 
   1   0   7     5188.51     5237.84    175.27 o 
   3   0   7     3482.48     3154.89    127.81 o 
   5   0   7     1035.71      905.06    117.59 o 
   7   0   7      326.81      181.27     80.12 o 
  -8   1   7      835.57      850.40     79.65 o 
  -7   1   7       28.99       84.76     47.98 o 
  -6   1   7      245.31      275.11     42.60 o 
  -5   1   7     1902.37     1632.81     84.41 o 
  -4   1   7      735.72      736.07     60.62 o 
  -3   1   7     1633.97     1582.63     79.53 o 
  -2   1   7      211.60      209.73     33.88 o 
  -1   1   7      335.05      378.95     43.25 o 
   0   1   7      347.23      354.63     34.34 o 
   1   1   7      593.08      616.16     38.37 o 
   2   1   7     1025.92      983.15     83.21 o 
   3   1   7        0.06        5.24     14.45 o 
   4   1   7      488.00      568.71     41.38 o 
   5   1   7       28.53       41.30     31.48 o 
   6   1   7        1.22       12.45     31.64 o 
   7   1   7       71.02      138.16     49.51 o 
  -9   2   7        5.59        0.00     55.46 o 
  -8   2   7       74.37       80.13     61.62 o 
  -7   2   7       51.99       60.22     30.61 o 
  -6   2   7     1291.55     1332.10     85.14 o 
  -5   2   7      158.71      179.89     33.50 o 
  -4   2   7     7405.06     7352.45    230.69 o 
  -3   2   7      126.90      132.62     27.40 o 
  -2   2   7     1155.21     1210.63     66.93 o 
  -1   2   7        0.06       14.99     17.17 o 
   0   2   7     9344.39     9545.09    228.56 o 
   1   2   7       34.83       53.05     13.50 o 
   2   2   7     3741.90     3543.33    118.72 o 
   3   2   7      128.59      186.91     27.92 o 
   4   2   7     1715.67     1607.22     74.10 o 
   5   2   7        7.35        6.46     20.10 o 
   6   2   7     1482.48     1298.51    106.20 o 
   7   2   7        0.66        9.84     38.95 o 
  -9   3   7      390.69      645.74     88.14 o 
  -8   3   7      856.40      873.80    119.48 o 
  -7   3   7      725.00      690.40     67.62 o 
  -6   3   7      256.99      221.63     56.60 o 
  -5   3   7     3461.65     3455.53    150.88 o 
  -4   3   7     8843.63     8316.01    254.50 o 
  -3   3   7      371.15      356.56     42.24 o 
  -2   3   7      338.32      404.33     57.75 o 
  -1   3   7     1219.93     1326.00    125.57 o 
   0   3   7      482.66      468.01     39.59 o 
   1   3   7      296.95      313.68     40.81 o 
   2   3   7      594.85      650.49     65.42 o 
   3   3   7        3.04       22.15     15.44 o 
   4   3   7      544.67      620.00     52.88 o 
   5   3   7       60.86      122.22     29.88 o 
   6   3   7        2.39       27.71     35.87 o 
   7   3   7       99.13      144.90     48.70 o 
  -8   4   7        4.17        0.00     49.33 o 
  -7   4   7       85.73      101.09     33.87 o 
  -6   4   7      104.76      185.04     37.98 o 
  -5   4   7      927.89      936.01     71.33 o 
  -4   4   7      925.41      943.81     95.12 o 
  -3   4   7     1486.20     1557.27    124.19 o 
  -2   4   7       54.35       64.56     21.45 o 
  -1   4   7     4166.07     4316.05    184.23 o 
   0   4   7      412.68      412.11     30.38 o 
   1   4   7     4651.35     4468.63    134.80 o 
   2   4   7      216.63      237.12     26.68 o 
   3   4   7     4582.00     4423.01    113.61 o 
   4   4   7      235.92      294.26     38.33 o 
   5   4   7      752.31      707.68     60.67 o 
   6   4   7       15.05        0.00     33.58 o 
   7   4   7      726.42      789.28     89.69 o 
  -8   5   7     1787.06     1715.46    124.72 o 
  -7   5   7       89.37       54.49     31.58 o 
  -6   5   7     5706.55     5587.92    247.34 o 
  -5   5   7     2611.16     2547.08    123.52 o 
  -4   5   7     2039.85     1867.24     89.90 o 
  -3   5   7      323.96      327.08     42.07 o 
  -2   5   7     1421.46     1461.90     75.42 o 
  -1   5   7      455.35      441.04     37.24 o 
   0   5   7       32.42       54.44     14.71 o 
   1   5   7      451.46      555.19     34.94 o 
   2   5   7      536.59      572.57     38.53 o 
   3   5   7      237.78      258.11     33.66 o 
   4   5   7      480.61      505.67     48.16 o 
   5   5   7       27.35       24.52     25.09 o 
   6   5   7       75.22      100.33     32.70 o 
   7   5   7       95.31       63.83     50.34 o 
  -8   6   7       10.70       58.16     43.38 o 
  -7   6   7        3.53       14.31     28.59 o 
  -6   6   7        0.72       20.40     31.33 o 
  -5   6   7       55.12       60.59     25.62 o 
  -4   6   7     2675.81     2532.62    114.39 o 
  -3   6   7       50.50       61.94     22.66 o 
  -2   6   7      528.06      487.90     49.02 o 
  -1   6   7      356.04      395.33     83.33 o 
   0   6   7     6528.60     6306.75    198.11 o 
   1   6   7       38.76       48.80     14.49 o 
   2   6   7     2567.06     2521.96     66.93 o 
   3   6   7      740.59      706.04     54.69 o 
   4   6   7     1958.15     1879.83     86.48 o 
   5   6   7       35.21       59.14     26.00 o 
   6   6   7     1167.92     1357.63    136.80 o 
   7   6   7        9.63        0.00     48.25 o 
  -8   7   7       36.40      111.99     55.83 o 
  -7   7   7     1423.11     1710.53    119.52 o 
  -6   7   7      144.40      123.08     30.62 o 
  -5   7   7     2056.85     1910.52     94.63 o 
  -4   7   7     1960.39     1971.24     94.89 o 
  -3   7   7     1302.51     1212.13     69.74 o 
  -2   7   7      180.66      171.71     25.75 o 
  -1   7   7     2429.33     2295.53     79.85 o 
   0   7   7       22.60       38.86     13.19 o 
   1   7   7       80.70       89.37     17.52 o 
   2   7   7      740.17      767.98     38.33 o 
   3   7   7        9.05       13.34     19.18 o 
   4   7   7      661.65      514.97     49.55 o 
   5   7   7      203.29      212.38     36.69 o 
   6   7   7       12.60       23.77     28.41 o 
  -8   8   7        3.29       34.05     40.52 o 
  -7   8   7      198.45      282.30     55.65 o 
  -6   8   7        0.05        0.00     19.47 o 
  -5   8   7      692.98      705.52     54.32 o 
  -4   8   7      174.28      130.79     29.91 o 
  -3   8   7     1221.69     1233.84     73.60 o 
  -2   8   7     1537.33     1519.38     63.94 o 
  -1   8   7     6108.22     5768.37    131.09 o 
   0   8   7       59.14       61.14     15.02 o 
   1   8   7     1437.93     1464.49     53.19 o 
   2   8   7      512.32      510.25     35.37 o 
   3   8   7     4912.54     4622.59    142.23 o 
   4   8   7      329.48      295.45     39.81 o 
   5   8   7      540.41      659.59     60.37 o 
   6   8   7        1.56        6.15     28.10 o 
  -8   9   7      329.01      484.79     74.91 o 
  -7   9   7       11.20        6.54     32.57 o 
  -6   9   7      909.49      914.79    115.30 o 
  -5   9   7      800.94      780.11     56.94 o 
  -4   9   7      264.46      365.69     38.86 o 
  -3   9   7       93.84      102.80     19.28 o 
  -2   9   7     3505.27     3432.50     92.51 o 
  -1   9   7      337.70      308.19     27.53 o 
   0   9   7       65.59      101.79     17.67 o 
   1   9   7       12.14       21.00     13.67 o 
   2   9   7      114.50      102.06     26.55 o 
   3   9   7       24.30       48.55     22.37 o 
   4   9   7       27.40       49.62     24.35 o 
   5   9   7       73.21       61.75     28.96 o 
   6   9   7      138.87       99.78     35.70 o 
  -8  10   7      255.07      219.45     58.47 o 
  -7  10   7       26.37       48.70     43.40 o 
  -6  10   7        2.45        3.31     28.58 o 
  -5  10   7       99.93       71.89     24.40 o 
  -4  10   7      995.19      972.04     60.59 o 
  -3  10   7     1642.17     1566.60     59.01 o 
  -2  10   7     1988.91     1820.67     63.66 o 
  -1  10   7      408.45      434.54     32.55 o 
   0  10   7     6330.39     6002.80    159.34 o 
   1  10   7      683.34      696.03     40.37 o 
   2  10   7     2517.43     2409.41    147.06 o 
   3  10   7      392.90      513.59     71.96 o 
   4  10   7     1680.62     1620.74     81.53 o 
   5  10   7      103.28      142.34     40.73 o 
   6  10   7      594.53      680.35     66.15 o 
  -8  11   7      204.25      246.29     66.04 o 
  -7  11   7     1355.35     1465.56    157.01 o 
  -6  11   7       36.29        0.00     27.97 o 
  -5  11   7      777.72      844.55     79.15 o 
  -4  11   7      994.96      958.50     61.30 o 
  -3  11   7      580.52      571.44     40.98 o 
  -2  11   7     1261.12     1193.56     63.20 o 
  -1  11   7     2799.78     2859.68     85.40 o 
   0  11   7       70.11       93.03     21.08 o 
   1  11   7        0.70        9.43     13.77 o 
   2  11   7      251.38      227.15     31.23 o 
   3  11   7        1.44       25.40     19.64 o 
   4  11   7      270.95      398.24     46.83 o 
   5  11   7       38.47       64.33     31.34 o 
   6  11   7       23.76        0.00     29.94 o 
  -7  12   7      187.01      253.74     63.04 o 
  -6  12   7       32.61       56.50     49.60 o 
  -5  12   7      137.57      190.20     41.94 o 
  -4  12   7      391.33      396.27     40.71 o 
  -3  12   7     1961.83     1912.37     67.87 o 
  -2  12   7     2478.73     2435.91     76.55 o 
  -1  12   7     3564.98     3348.26    141.65 o 
   0  12   7       48.65       89.79     20.70 o 
   1  12   7     2133.46     2030.08    129.79 o 
   2  12   7     1410.48     1370.14     66.97 o 
   3  12   7     3305.75     3247.39    300.43 o 
   4  12   7      487.01      437.30     48.94 o 
   5  12   7      211.89      181.80     38.93 o 
   6  12   7       16.87       63.42     35.01 o 
  -7  13   7       39.18       68.06     43.53 o 
  -6  13   7     1596.05     1709.69    190.43 o 
  -5  13   7      412.05      420.55     84.77 o 
  -4  13   7     1082.08      978.82     55.29 o 
  -3  13   7       38.15       64.77     19.16 o 
  -2  13   7     2735.19     2669.48     81.95 o 
  -1  13   7      702.03      706.13     56.31 o 
   0  13   7      556.60      642.49     77.45 o 
   1  13   7      110.60       65.52     24.11 o 
   2  13   7        7.21        0.00     19.96 o 
   3  13   7        1.45       37.17     22.31 o 
   4  13   7       19.76       13.03     34.47 o 
   5  13   7       23.69       21.28     30.23 o 
  -7  14   7       88.10      129.87     54.04 o 
  -6  14   7        1.38        0.00     32.79 o 
  -5  14   7       77.94       90.95     37.76 o 
  -4  14   7      817.61      809.84     51.83 o 
  -3  14   7      559.09      591.58     51.40 o 
  -2  14   7     1611.40     1609.57     61.42 o 
  -1  14   7      566.74      623.53     48.25 o 
   0  14   7     1977.89     1761.76     72.71 o 
   1  14   7      823.20      851.09    106.07 o 
   2  14   7     1867.44     1806.46    120.05 o 
   3  14   7      623.96      674.24     68.52 o 
   4  14   7      662.06      738.81     79.68 o 
   5  14   7      345.55      363.09     62.25 o 
  -7  15   7     1059.94     1166.77    119.05 o 
  -6  15   7        0.13        0.00     57.45 o 
  -5  15   7      887.38      941.49     88.73 o 
  -4  15   7        2.19       15.66     21.61 o 
  -3  15   7     1201.40     1224.34     60.70 o 
  -2  15   7      129.42      117.69     22.36 o 
  -1  15   7     1378.83     1500.59     68.51 o 
   0  15   7        3.79        7.41     18.26 o 
   1  15   7        4.71       28.35     22.57 o 
   2  15   7        7.90       23.06     23.72 o 
   3  15   7        3.39       10.97     26.05 o 
   4  15   7        3.16       11.19     41.51 o 
   5  15   7      136.35      126.24     47.06 o 
  -6  16   7        4.33       12.93     39.66 o 
  -5  16   7        0.57        0.00     32.73 o 
  -4  16   7        0.90        0.00     22.24 o 
  -3  16   7     1784.67     1838.90     73.01 o 
  -2  16   7      661.85      642.70     45.28 o 
  -1  16   7     1186.00     1163.37     67.02 o 
   0  16   7      301.20      301.25     45.29 o 
   1  16   7      509.10      479.07     78.74 o 
   2  16   7      804.17      784.72     74.47 o 
   3  16   7     1963.37     1992.37    109.42 o 
   4  16   7      484.03      600.07    110.11 o 
   5  16   7      359.29      429.65     95.28 o 
  -6  17   7      941.26     1135.12    111.60 o 
  -5  17   7        0.20        0.00     32.60 o 
  -4  17   7      302.43      341.13     46.63 o 
  -3  17   7       29.25       32.07     20.73 o 
  -2  17   7     1752.82     1613.97     79.58 o 
  -1  17   7      320.11      273.85     43.88 o 
   0  17   7      376.49      402.83     90.47 o 
   1  17   7       13.97        0.00     23.21 o 
   2  17   7        0.44       21.11     32.88 o 
   3  17   7      221.93      246.01     47.45 o 
   4  17   7       15.60       40.73     36.02 o 
  -6  18   7      175.44      174.54    140.13 o 
  -5  18   7      144.23      133.00     37.65 o 
  -4  18   7      383.41      379.22     49.02 o 
  -3  18   7       73.05       68.39     27.09 o 
  -2  18   7      796.02      917.09     64.72 o 
  -1  18   7      741.90      683.70     98.79 o 
   0  18   7      616.13      524.53     60.99 o 
   1  18   7      920.33      832.98     77.72 o 
   2  18   7      847.38      797.62     78.65 o 
   3  18   7      465.36      411.05     59.60 o 
   4  18   7      626.79      736.32    102.73 o 
  -5  19   7     1165.77     1349.58    117.43 o 
  -4  19   7       51.36      108.42     32.19 o 
  -3  19   7      489.65      587.68     90.52 o 
  -2  19   7       76.20       66.20     26.14 o 
  -1  19   7      707.23      752.23     73.55 o 
   0  19   7       50.77       86.96     34.26 o 
   1  19   7      133.94      123.70     79.28 o 
   2  19   7        0.18        6.08     27.51 o 
   3  19   7        8.32       17.88     41.61 o 
  -5  20   7       97.16      100.75     50.18 o 
  -4  20   7      340.55      424.28     53.19 o 
  -3  20   7      394.64      446.46     53.14 o 
  -2  20   7      314.03      432.11    100.10 o 
  -1  20   7      471.63      407.45     67.69 o 
   0  20   7      688.95      592.47     93.36 o 
   1  20   7      226.95      196.87     44.16 o 
   2  20   7      652.94      539.71     68.78 o 
   3  20   7      663.20      762.70    117.99 o 
  -4  21   7      290.34      348.50     60.42 o 
  -3  21   7      117.96      139.74     46.88 o 
  -2  21   7      343.27      281.07     79.65 o 
  -1  21   7      193.88      165.47     42.72 o 
   0  21   7       15.34       19.24     31.87 o 
   1  21   7      288.74      372.31     59.72 o 
   2  21   7        3.02       26.82     33.67 o 
  -3  22   7      256.32      247.37     56.61 o 
  -2  22   7      488.24      635.25    110.92 o 
  -1  22   7      582.57      590.16     77.19 o 
   0  22   7      539.30      534.79     68.22 o 
   1  22   7      721.51      772.24     83.12 o 
   2  22   7      241.11      380.91     63.26 o 
  -2  23   7      197.25      211.05     75.00 o 
  -1  23   7       38.67       28.64     55.93 o 
   0  23   7       10.53       42.01     37.76 o 
  -8   0   8        0.03        0.00     43.13 o 
  -6   0   8       51.26       47.24     38.68 o 
  -4   0   8     5542.55     5328.09    264.90 o 
  -2   0   8     8768.86     8622.47    372.85 o 
   0   0   8     8181.59     7475.29    330.39 o 
   2   0   8     5430.03     5110.58    181.70 o 
   4   0   8      354.68      446.22    119.54 o 
   6   0   8     1452.75     1712.35    177.09 o 
  -8   1   8      590.18      632.82     74.93 o 
  -7   1   8      321.90      339.55     52.25 o 
  -6   1   8      511.00      470.09     60.07 o 
  -5   1   8     1079.47     1016.44     79.35 o 
  -4   1   8     1861.45     1869.34    145.25 o 
  -3   1   8     2010.73     2163.85    101.51 o 
  -2   1   8     2754.35     2824.31    118.97 o 
  -1   1   8      516.96      601.58     57.92 o 
   0   1   8      414.04      410.18     48.19 o 
   1   1   8      729.88      689.57     44.06 o 
   2   1   8     1712.24     1682.11     63.22 o 
   3   1   8        0.01        7.21     16.95 o 
   4   1   8      306.80      323.59     41.68 o 
   5   1   8        1.61       22.35     30.89 o 
   6   1   8       32.62       42.73     49.80 o 
  -8   2   8        2.33        0.76     36.52 o 
  -7   2   8        0.20        0.00     28.60 o 
  -6   2   8       82.91       81.88     30.67 o 
  -5   2   8     2240.92     2188.79    105.78 o 
  -4   2   8       17.89        0.55     27.16 o 
  -3   2   8      643.30      645.92     66.51 o 
  -2   2   8     2663.69     2537.63    111.79 o 
  -1   2   8     6111.10     5653.74    230.16 o 
   0   2   8     2408.40     2282.00    102.43 o 
   1   2   8     2253.16     2150.54    108.33 o 
   2   2   8        5.73       25.47     16.09 o 
   3   2   8     3319.00     3133.01     94.06 o 
   4   2   8        7.14       41.76     26.37 o 
   5   2   8      689.85      718.75     79.52 o 
   6   2   8        2.91       17.73     37.52 o 
  -8   3   8      458.02      505.46     99.06 o 
  -7   3   8      324.25      392.13     55.46 o 
  -6   3   8      613.02      612.88     66.04 o 
  -5   3   8      717.37      773.81     69.83 o 
  -4   3   8     3780.48     3662.42    143.79 o 
  -3   3   8     2242.53     2058.55    137.50 o 
  -2   3   8     3952.95     4166.36    217.79 o 
  -1   3   8        0.72        3.13     19.30 o 
   0   3   8      623.78      633.16     49.55 o 
   1   3   8      554.16      591.21     47.45 o 
   2   3   8       45.09       39.65     18.01 o 
   3   3   8        3.51       27.83     18.15 o 
   4   3   8       13.87       13.68     22.23 o 
   5   3   8       21.13       25.76     27.32 o 
   6   3   8       42.12       70.05     39.83 o 
  -8   4   8       15.25        0.00     49.12 o 
  -7   4   8       13.76        7.12     28.42 o 
  -6   4   8       16.01       22.54     49.19 o 
  -5   4   8      291.17      416.90     84.17 o 
  -4   4   8      725.41      732.86     67.35 o 
  -3   4   8      295.32      290.98     42.84 o 
  -2   4   8      636.21      690.05    180.06 o 
  -1   4   8      125.33      175.49     37.53 o 
   0   4   8     3489.15     3376.51    108.49 o 
   1   4   8      334.37      358.74     31.16 o 
   2   4   8     1814.97     1700.97     63.31 o 
   3   4   8        0.37       17.19     21.33 o 
   4   4   8      318.13      292.99     41.28 o 
   5   4   8       86.73       63.11     49.50 o 
   6   4   8     1402.50     1343.61    159.57 o 
  -8   5   8      740.36      735.29    110.72 o 
  -7   5   8      413.67      397.77     57.84 o 
  -6   5   8       48.19       20.48     28.27 o 
  -5   5   8     2260.52     2217.35    107.46 o 
  -4   5   8      317.28      319.31     44.85 o 
  -3   5   8      888.60      789.82     66.50 o 
  -2   5   8     2150.78     2246.73    103.54 o 
  -1   5   8      963.83      974.40    115.90 o 
   0   5   8      191.58      217.21     26.17 o 
   1   5   8       11.38        9.56     14.31 o 
   2   5   8     1477.33     1375.07     60.43 o 
   3   5   8       50.12      110.91     30.96 o 
   4   5   8      148.38      176.42     34.47 o 
   5   5   8        1.78       44.46     28.59 o 
   6   5   8       47.72       29.63     41.07 o 
  -8   6   8       83.79       95.31     94.88 o 
  -7   6   8       14.07        0.00     26.91 o 
  -6   6   8      153.82       83.76     32.28 o 
  -5   6   8      321.18      328.63     63.51 o 
  -4   6   8      151.15      154.88     35.69 o 
  -3   6   8      658.38      587.97     58.78 o 
  -2   6   8      617.70      697.47    108.09 o 
  -1   6   8     4189.98     4027.02    121.53 o 
   0   6   8       16.36       27.80     14.55 o 
   1   6   8     2378.77     2472.87     76.46 o 
   2   6   8       26.60        8.09     16.22 o 
   3   6   8     1858.28     1819.61     81.28 o 
   4   6   8      153.53      190.61     36.00 o 
   5   6   8     1012.27     1025.00     76.03 o 
   6   6   8        0.16        0.00     35.28 o 
  -8   7   8      453.35      581.61     82.65 o 
  -7   7   8       41.23        8.57     34.60 o 
  -6   7   8     1552.15     1506.36    265.77 o 
  -5   7   8      395.61      498.11     58.12 o 
  -4   7   8     1309.26     1157.29     81.22 o 
  -3   7   8     1117.82     1036.56    114.86 o 
  -2   7   8      637.39      587.22     58.09 o 
  -1   7   8      149.59      136.53     24.89 o 
   0   7   8      585.40      634.88     41.20 o 
   1   7   8       40.38       61.39     17.86 o 
   2   7   8        0.46        7.16     25.29 o 
   3   7   8        0.19        2.07     20.51 o 
   4   7   8        3.31       31.21     24.93 o 
   5   7   8        6.55        0.00     26.61 o 
   6   7   8      131.08      163.10     41.46 o 
  -8   8   8       25.97       69.07     66.85 o 
  -7   8   8      105.04      129.79     43.11 o 
  -6   8   8       15.42       26.14     23.98 o 
  -5   8   8        0.33       23.60     21.16 o 
  -4   8   8     2998.75     2672.71    118.88 o 
  -3   8   8      351.04      336.82     47.73 o 
  -2   8   8     1295.37     1247.08    127.18 o 
  -1   8   8       52.71       59.31     23.63 o 
   0   8   8     3052.22     3073.81    106.63 o 
   1   8   8       22.84        8.41     15.06 o 
   2   8   8     4566.26     4296.87    412.47 o 
   3   8   8      223.65      240.26     39.19 o 
   4   8   8     1222.11     1317.84     82.40 o 
   5   8   8      167.31      135.80     38.00 o 
   6   8   8      713.62      778.68    107.90 o 
  -7   9   8      717.57      633.39     79.01 o 
  -6   9   8       19.22       30.93     24.48 o 
  -5   9   8     2171.25     2161.72     90.80 o 
  -4   9   8      123.64      183.32     38.17 o 
  -3   9   8      227.10      271.53     34.69 o 
  -2   9   8      184.94      226.57     27.05 o 
  -1   9   8     1621.51     1512.98     68.91 o 
   0   9   8       58.92       19.92     21.35 o 
   1   9   8      593.02      679.47     43.20 o 
   2   9   8      663.46      679.61     67.25 o 
   3   9   8       33.50       58.59     30.36 o 
   4   9   8      117.52      201.97     39.86 o 
   5   9   8        0.70       21.01     29.56 o 
  -7  10   8      120.33      138.33     49.43 o 
  -6  10   8      140.70      136.12     41.81 o 
  -5  10   8      479.72      533.60     51.26 o 
  -4  10   8       27.39       11.96     20.25 o 
  -3  10   8     1453.37     1381.13     69.69 o 
  -2  10   8     3226.89     3038.44    102.52 o 
  -1  10   8     2756.93     2723.99    134.54 o 
   0  10   8      454.44      408.87     72.43 o 
   1  10   8     1742.48     1597.77     60.19 o 
   2  10   8      149.59      190.45     30.91 o 
   3  10   8     2654.16     2450.36    121.27 o 
   4  10   8      309.51      292.65     44.96 o 
   5  10   8      766.55      915.84     75.10 o 
  -7  11   8       65.20       61.25     39.05 o 
  -6  11   8     2334.70     2427.67    155.26 o 
  -5  11   8      481.31      496.73     49.88 o 
  -4  11   8      270.31      343.22     40.47 o 
  -3  11   8        1.15       16.88     15.55 o 
  -2  11   8     1554.09     1569.28     60.68 o 
  -1  11   8      106.13      109.34     24.66 o 
   0  11   8     1244.59     1005.11     67.76 o 
   1  11   8      153.20      134.14     31.59 o 
   2  11   8       19.34       49.52     22.01 o 
   3  11   8        0.29       27.43     29.17 o 
   4  11   8       17.25       28.63     28.18 o 
   5  11   8        3.60        0.00     29.03 o 
  -7  12   8       26.13        0.00     37.29 o 
  -6  12   8      142.57      107.40     45.69 o 
  -5  12   8       40.67       45.00     26.36 o 
  -4  12   8      471.31      534.57     50.42 o 
  -3  12   8      438.83      353.79     34.65 o 
  -2  12   8      466.38      560.38     55.80 o 
  -1  12   8     1706.82     1541.71    119.16 o 
   0  12   8      603.62      591.20     48.43 o 
   1  12   8      366.81      345.22     47.43 o 
   2  12   8     2038.19     1946.26    142.18 o 
   3  12   8      235.79      295.72     51.68 o 
   4  12   8      825.99      875.95     87.91 o 
   5  12   8      107.84       45.59     32.16 o 
  -6  13   8       71.39       64.90     39.04 o 
  -5  13   8     1748.35     1728.31    115.88 o 
  -4  13   8        0.23        5.68     21.14 o 
  -3  13   8      811.92      890.30     54.04 o 
  -2  13   8      370.39      380.68     42.11 o 
  -1  13   8     1193.57     1231.88     69.59 o 
   0  13   8        4.48        9.98     21.10 o 
   1  13   8      161.35      170.41     34.79 o 
   2  13   8       97.61      129.23     54.04 o 
   3  13   8      104.37      161.39     61.66 o 
   4  13   8        3.92        7.68     35.02 o 
   5  13   8       21.70        0.00     40.43 o 
  -6  14   8      126.02      132.56     46.78 o 
  -5  14   8      238.23      247.28     49.95 o 
  -4  14   8        2.83       18.50     18.75 o 
  -3  14   8      309.52      322.25     34.74 o 
  -2  14   8      407.77      436.44     45.60 o 
  -1  14   8     2471.39     2548.78     96.48 o 
   0  14   8       56.47       80.44     28.37 o 
   1  14   8      268.49      189.31     37.46 o 
   2  14   8      461.97      558.55     63.23 o 
   3  14   8     1335.54     1279.60    141.38 o 
   4  14   8      456.79      430.26     95.42 o 
  -6  15   8     1415.76     2026.44    201.42 o 
  -5  15   8      171.38      159.72     53.67 o 
  -4  15   8      213.42      322.78     36.58 o 
  -3  15   8        0.62        5.16     18.24 o 
  -2  15   8      829.13      852.68     62.03 o 
  -1  15   8      379.07      365.40     42.12 o 
   0  15   8      834.67      798.53    132.21 o 
   1  15   8       24.01       38.62     24.41 o 
   2  15   8       12.67       59.13     29.62 o 
   3  15   8       27.90       66.98     50.74 o 
   4  15   8        3.90       86.46     54.25 o 
  -6  16   8        0.70        0.00     61.32 o 
  -5  16   8       98.70      104.89     46.86 o 
  -4  16   8      233.44      189.10     36.60 o 
  -3  16   8      303.44      381.46     38.87 o 
  -2  16   8     1845.79     1827.47    109.14 o 
  -1  16   8       93.14      159.59     36.24 o 
   0  16   8      585.52      589.80     91.34 o 
   1  16   8      564.62      570.45     66.33 o 
   2  16   8     1148.09     1225.68    201.65 o 
   3  16   8      459.88      583.66     71.32 o 
  -5  17   8      871.21      899.70     92.59 o 
  -4  17   8       15.76        4.41     26.20 o 
  -3  17   8      242.40      312.82     42.92 o 
  -2  17   8      305.81      349.02     44.10 o 
  -1  17   8      514.90      585.66     66.73 o 
   0  17   8        6.56       45.39     27.00 o 
   1  17   8      381.96      415.63    112.57 o 
   2  17   8       23.55       18.41     29.10 o 
   3  17   8       18.81       22.38     33.67 o 
  -5  18   8       27.39        9.91     37.18 o 
  -4  18   8       38.77        7.47     28.77 o 
  -3  18   8      190.86      202.54     37.06 o 
  -2  18   8      283.85      227.94     38.14 o 
  -1  18   8     1143.36     1088.57     90.29 o 
   0  18   8      441.89      531.64     65.64 o 
   1  18   8      237.64      320.46     54.12 o 
   2  18   8      150.95      193.76     46.12 o 
   3  18   8      688.32      767.54     84.14 o 
  -4  19   8      785.17      833.67     71.39 o 
  -3  19   8       43.64       18.73     32.53 o 
  -2  19   8      400.06      511.44    108.46 o 
  -1  19   8       99.42       98.07     40.73 o 
   0  19   8      181.26      181.53     43.93 o 
   1  19   8        4.01       68.53     34.82 o 
   2  19   8       33.75       70.91     36.58 o 
  -3  20   8      185.33      219.13     53.28 o 
  -2  20   8      675.48      656.29     74.64 o 
  -1  20   8      230.90      299.33     52.11 o 
   0  20   8      580.24      636.64     72.88 o 
   1  20   8      803.34      925.62    135.92 o 
  -2  21   8        0.06       27.22     51.01 o 
  -1  21   8      263.62      338.76     57.42 o 
   0  21   8       97.47      113.45     69.71 o 
  -7   0   9       60.78      112.33     59.30 o 
  -5   0   9     1470.73     1456.08    138.48 o 
  -3   0   9      475.84      353.98     67.99 o 
  -1   0   9     2147.23     1891.19    138.75 o 
   1   0   9     3915.24     3876.85    155.52 o 
   3   0   9      740.37      718.98     72.64 o 
   5   0   9      753.52      569.01    106.60 o 
  -7   1   9      713.25      778.33     79.79 o 
  -6   1   9      847.30      802.27     75.74 o 
  -5   1   9      472.73      514.50     62.23 o 
  -4   1   9      157.73      137.70     34.14 o 
  -3   1   9     1320.20     1411.29    188.31 o 
  -2   1   9     3452.77     3252.07    136.28 o 
  -1   1   9     1014.34      905.22    115.57 o 
   0   1   9     1648.64     1572.14     87.82 o 
   1   1   9       31.47       67.68     25.26 o 
   2   1   9      500.59      502.46     42.97 o 
   3   1   9        3.53       43.99     22.36 o 
   4   1   9       30.53       48.56     28.08 o 
   5   1   9        0.23       18.29     34.59 o 
  -7   2   9       16.64       29.26     32.02 o 
  -6   2   9        0.12        4.17     26.62 o 
  -5   2   9       34.38       30.82     49.19 o 
  -4   2   9     1769.13     1814.28     98.45 o 
  -3   2   9       17.62       25.32     23.09 o 
  -2   2   9      637.56      630.02     76.45 o 
  -1   2   9      126.78      101.84     63.61 o 
   0   2   9     2345.62     2136.93    114.76 o 
   1   2   9        2.74        3.40     20.30 o 
   2   2   9     6272.89     6008.11    150.48 o 
   3   2   9       69.48       97.77     24.52 o 
   4   2   9      425.39      471.57     57.46 o 
   5   2   9        1.46       20.91     34.24 o 
  -7   3   9      445.37      537.03     70.45 o 
  -6   3   9      887.13      836.65     80.28 o 
  -5   3   9      446.98      475.53     57.55 o 
  -4   3   9      308.67      362.39     50.95 o 
  -3   3   9     1523.50     1305.96     89.02 o 
  -2   3   9     2581.93     2530.44    123.65 o 
  -1   3   9      269.95      410.04     81.91 o 
   0   3   9      323.22      352.01     49.37 o 
   1   3   9      672.24      679.72     54.74 o 
   2   3   9      205.70      215.63     30.31 o 
   3   3   9        8.70       32.96     25.13 o 
   4   3   9        6.52       29.44     26.58 o 
   5   3   9        1.83        0.00     35.02 o 
  -7   4   9       19.29        3.52     34.54 o 
  -6   4   9      149.68      195.36     43.95 o 
  -5   4   9      866.20      749.45    100.94 o 
  -4   4   9      120.35      120.78     47.91 o 
  -3   4   9      658.35      688.19     67.87 o 
  -2   4   9      164.42      194.22     55.96 o 
  -1   4   9     1817.60     1853.46    114.08 o 
   0   4   9      121.62      179.61     44.14 o 
   1   4   9     2536.61     2456.62     94.37 o 
   2   4   9      623.49      633.52     47.64 o 
   3   4   9     1545.11     1677.37     86.63 o 
   4   4   9      185.43      265.67     42.95 o 
   5   4   9      975.79     1010.56     78.56 o 
  -7   5   9      333.62      285.35     55.08 o 
  -6   5   9     1240.71     1214.27     93.82 o 
  -5   5   9      344.56      339.20     50.32 o 
  -4   5   9      618.84      658.81     71.67 o 
  -3   5   9     1325.30     1417.23    115.33 o 
  -2   5   9     1093.35     1155.77     84.28 o 
  -1   5   9       83.22      105.76     33.29 o 
   0   5   9      302.06      292.09     45.85 o 
   1   5   9       62.59       78.92     26.66 o 
   2   5   9      196.42      188.73     33.36 o 
   3   5   9        3.97       40.83     26.25 o 
   4   5   9      368.26      282.66     43.56 o 
   5   5   9       36.71       64.61     33.43 o 
  -7   6   9      184.94      143.55     44.47 o 
  -6   6   9        7.08        0.00     26.34 o 
  -5   6   9        1.31        2.75     26.02 o 
  -4   6   9      599.93      532.19    138.38 o 
  -3   6   9        0.42       13.89     23.83 o 
  -2   6   9     2196.04     2059.17    104.22 o 
  -1   6   9      268.12      273.81     44.01 o 
   0   6   9      960.88     1020.64     86.61 o 
   1   6   9       71.70       91.76     27.36 o 
   2   6   9     3244.96     3035.36    137.10 o 
   3   6   9       69.03       71.66     45.05 o 
   4   6   9      198.64      202.24     47.82 o 
   5   6   9       30.16       19.79     32.64 o 
  -7   7   9      676.07      813.44     90.36 o 
  -6   7   9      151.05      150.69     40.91 o 
  -5   7   9     1100.79     1037.72    135.92 o 
  -4   7   9        8.36       13.44     24.51 o 
  -3   7   9      942.19      846.14     74.55 o 
  -2   7   9     1314.96      948.64    114.46 o 
  -1   7   9      288.72      365.16     68.06 o 
   0   7   9       30.41       45.48     19.58 o 
   1   7   9      554.01      546.03     50.73 o 
   2   7   9      572.33      539.70     63.24 o 
   3   7   9      272.12      269.34     42.24 o 
   4   7   9      702.02      710.02     64.83 o 
   5   7   9        5.60       47.79     33.55 o 
  -7   8   9        8.61       14.70     36.28 o 
  -6   8   9      252.02      298.50     44.15 o 
  -5   8   9      738.83      784.90    159.13 o 
  -4   8   9      186.22      145.49     37.66 o 
  -3   8   9      617.39      625.79     66.00 o 
  -2   8   9      193.98      258.15     43.48 o 
  -1   8   9     2508.19     2548.44    124.56 o 
   0   8   9      615.18      635.39     51.47 o 
   1   8   9     1953.22     2054.90     95.77 o 
   2   8   9       62.58       48.37     31.23 o 
   3   8   9      874.62      991.36     88.81 o 
   4   8   9       66.65       95.40     45.75 o 
  -7   9   9      177.18      173.85     52.46 o 
  -6   9   9     1056.50      979.74     72.71 o 
  -5   9   9       69.85       93.60     29.23 o 
  -4   9   9      916.88      881.15     64.44 o 
  -3   9   9      321.37      376.38     43.80 o 
  -2   9   9      897.38      870.87    109.13 o 
  -1   9   9       12.35       39.50     21.56 o 
   0   9   9     1253.25     1246.07     69.87 o 
   1   9   9      254.82      321.94     49.74 o 
   2   9   9       62.43       69.87     71.09 o 
   3   9   9        0.72       24.13     58.32 o 
   4   9   9       47.62        0.00     31.84 o 
  -6  10   9      152.78      235.61     92.12 o 
  -5  10   9        8.56        0.00     22.33 o 
  -4  10   9      307.40      321.35     41.51 o 
  -3  10   9      102.80      123.40     28.24 o 
  -2  10   9     2619.77     2469.21     95.88 o 
  -1  10   9      567.10      632.37     53.24 o 
   0  10   9      715.05      754.25     56.58 o 
   1  10   9       97.78      119.25     33.26 o 
   2  10   9     1464.52     1570.24    104.30 o 
   3  10   9      203.49      340.79     57.90 o 
   4  10   9      375.10      441.14     67.82 o 
  -6  11   9      355.56      262.25     53.29 o 
  -5  11   9     1679.57     1461.44     84.36 o 
  -4  11   9       26.28        7.47     37.93 o 
  -3  11   9     1021.66     1002.76     81.74 o 
  -2  11   9      251.55      277.20     37.59 o 
  -1  11   9      442.76      537.00     69.70 o 
   0  11   9      180.31      187.81     32.61 o 
   1  11   9      780.41      711.75     71.23 o 
   2  11   9        2.86       15.70     44.81 o 
   3  11   9       16.96        0.00     32.50 o 
   4  11   9       42.45       83.76     44.02 o 
  -6  12   9      281.38      297.17     60.51 o 
  -5  12   9      210.52      312.20     44.36 o 
  -4  12   9       14.84       38.39     26.19 o 
  -3  12   9      318.99      348.80     42.07 o 
  -2  12   9      392.34      428.47     46.68 o 
  -1  12   9     2143.38     1928.72     84.24 o 
   0  12   9      718.22      746.69     72.67 o 
   1  12   9      631.61      742.94     73.51 o 
   2  12   9       18.05        0.00     40.50 o 
   3  12   9      878.58      833.63    116.92 o 
   4  12   9      457.17      437.70     68.03 o 
  -6  13   9     1007.83      805.47     89.49 o 
  -5  13   9      247.07      206.14     38.67 o 
  -4  13   9     1572.76     1461.61     82.29 o 
  -3  13   9      289.00      284.65     43.57 o 
  -2  13   9      276.55      392.61     44.11 o 
  -1  13   9        0.40       23.17     29.21 o 
   0  13   9      270.74      405.73     55.69 o 
   1  13   9      128.67      155.56     38.07 o 
   2  13   9        0.34        0.00     38.61 o 
   3  13   9       90.81      148.11     61.05 o 
  -5  14   9      108.16       98.82     40.74 o 
  -4  14   9       29.28       17.52     24.80 o 
  -3  14   9      219.17      248.03     37.71 o 
  -2  14   9     1524.53     1457.53     82.01 o 
  -1  14   9      269.79      240.21     47.85 o 
   0  14   9      325.46      318.87     51.44 o 
   1  14   9      440.04      447.45     60.11 o 
   2  14   9      481.45      585.25     99.87 o 
   3  14   9      222.42      279.45     82.14 o 
  -5  15   9     1262.13     1335.36    149.40 o 
  -4  15   9       26.45       43.44     28.81 o 
  -3  15   9      570.01      648.33     68.23 o 
  -2  15   9      131.85      135.24     33.05 o 
  -1  15   9      343.19      481.81     64.09 o 
   0  15   9      115.14      133.28     61.15 o 
   1  15   9      215.18      300.71     52.07 o 
   2  15   9      100.53       27.09     43.33 o 
  -4  16   9      131.46      198.45     52.01 o 
  -3  16   9       72.88       33.23     26.70 o 
  -2  16   9      336.47      420.55     49.46 o 
  -1  16   9     1163.55     1164.55     94.64 o 
   0  16   9      482.24      572.78     79.82 o 
   1  16   9      307.31      303.29     53.38 o 
   2  16   9       18.53       22.50     31.84 o 
  -4  17   9      560.73      683.48     80.60 o 
  -3  17   9        0.55        0.00     25.47 o 
  -2  17   9       76.83       97.87     30.87 o 
  -1  17   9        4.94       11.22     28.20 o 
   0  17   9      493.45      508.84     66.28 o 
   1  17   9      198.03      323.57    162.27 o 
   2  17   9       18.43        9.84     44.81 o 
  -3  18   9      385.26      361.95     48.24 o 
  -2  18   9      507.54      522.25     69.33 o 
  -1  18   9      255.38      397.27    129.31 o 
   0  18   9      313.49      305.96     53.95 o 
   1  18   9      563.34      611.33    119.24 o 
  -2  19   9        0.16       20.95     34.24 o 
  -1  19   9       95.77       89.32     68.53 o 
   0  19   9       83.44       80.51     39.00 o 
  -6   0  10       20.86        9.16     46.43 o 
  -4   0  10      312.95      182.21     56.54 o 
  -2   0  10     3613.43     3404.69    209.77 o 
   0   0  10      156.02      135.78     54.85 o 
   2   0  10     1799.94     1941.43    113.29 o 
   4   0  10      687.88      715.37    120.08 o 
  -6   1  10     1000.93     1138.63    105.96 o 
  -5   1  10      419.64      472.58     65.80 o 
  -4   1  10      335.74      349.77     53.08 o 
  -3   1  10      853.17      880.74     79.75 o 
  -2   1  10      959.69      860.91     79.36 o 
  -1   1  10      118.24      117.44     37.02 o 
   0   1  10      141.09      145.46     49.16 o 
   1   1  10      288.68      365.41     53.51 o 
   2   1  10       10.53        0.00     21.77 o 
   3   1  10       37.30       43.35     24.97 o 
   4   1  10      200.42      179.12     52.14 o 
  -6   2  10       53.17      106.61     42.14 o 
  -5   2  10      136.53      110.19     38.33 o 
  -4   2  10        0.06        0.00     25.67 o 
  -3   2  10     1832.98     1770.44    154.79 o 
  -2   2  10        4.09       17.00     28.21 o 
  -1   2  10      445.81      475.64     62.36 o 
   0   2  10      215.03      199.34     45.86 o 
   1   2  10     1821.75     1677.02    100.41 o 
   2   2  10        0.46       28.39     22.52 o 
   3   2  10      906.32      974.55     75.58 o 
   4   2  10       17.31       19.60     36.81 o 
  -6   3  10      498.84      609.43     73.32 o 
  -5   3  10      319.90      215.40     49.56 o 
  -4   3  10      496.53      581.31     68.00 o 
  -3   3  10     1022.87     1004.16    192.32 o 
  -2   3  10      804.90      710.29     73.52 o 
  -1   3  10      233.64      249.25     46.88 o 
   0   3  10      957.73     1033.30     83.69 o 
   1   3  10       94.79      107.56     31.14 o 
   2   3  10       44.87       63.42     28.64 o 
   3   3  10        0.07       27.75     29.43 o 
   4   3  10       65.62       92.27     35.83 o 
  -6   4  10        9.43        0.00     45.55 o 
  -5   4  10       23.61       23.19     30.18 o 
  -4   4  10      260.83      304.05     51.67 o 
  -3   4  10        0.01        6.42     26.93 o 
  -2   4  10     1421.66     1549.46    102.44 o 
  -1   4  10      153.65      146.74     40.25 o 
   0   4  10      185.19      223.47     45.23 o 
   1   4  10       43.33       42.51     27.82 o 
   2   4  10     3470.22     3354.99    121.19 o 
   3   4  10       14.82       31.20     30.04 o 
   4   4  10     1223.46     1153.07     84.23 o 
  -6   5  10      852.41      946.88    290.17 o 
  -5   5  10      605.40      681.94     74.59 o 
  -4   5  10       25.05       36.09     31.44 o 
  -3   5  10     1107.20     1181.52    107.68 o 
  -2   5  10      556.26      555.35     65.12 o 
  -1   5  10      328.44      273.69     48.48 o 
   0   5  10      442.06      306.04     49.30 o 
   1   5  10      452.81      604.65     57.08 o 
   2   5  10      132.95      131.20     42.03 o 
   3   5  10        0.02        0.00     26.10 o 
   4   5  10        4.47       32.23     32.34 o 
  -6   6  10      193.09      197.77     80.22 o 
  -5   6  10      283.66      317.35    107.28 o 
  -4   6  10       25.04        0.00     30.42 o 
  -3   6  10      942.46      921.13     82.59 o 
  -2   6  10        2.69        4.35     29.68 o 
  -1   6  10      660.44      702.58     71.65 o 
   0   6  10      278.88      283.26     49.86 o 
   1   6  10     2357.69     2447.70    142.80 o 
   2   6  10       20.26        7.37     35.43 o 
   3   6  10      697.15      833.36     86.72 o 
   4   6  10      733.01      781.55    125.41 o 
  -6   7  10      687.31      760.44     82.42 o 
  -5   7  10       22.33       16.43     32.26 o 
  -4   7  10     1298.83     1489.70    119.48 o 
  -3   7  10      554.19      509.34     65.62 o 
  -2   7  10      330.43      306.63     50.55 o 
  -1   7  10      235.30      320.47     51.75 o 
   0   7  10      414.71      438.03     58.62 o 
   1   7  10      117.20      129.25     34.93 o 
   2   7  10       93.23       98.27     42.83 o 
   3   7  10       11.18       51.42     38.63 o 
  -6   8  10      107.50      106.71     34.11 o 
  -5   8  10      197.31      280.75    115.57 o 
  -4   8  10      232.22      179.49     43.60 o 
  -3   8  10        0.58        0.00     28.22 o 
  -2   8  10     2403.03     2466.59    123.50 o 
  -1   8  10      203.57      209.27     46.46 o 
   0   8  10      777.74      824.09     99.80 o 
   1   8  10        4.21       29.11     44.88 o 
   2   8  10     1111.58     1293.89    197.04 o 
   3   8  10       64.59       47.44     57.35 o 
  -6   9  10      232.65      303.19     57.24 o 
  -5   9  10     1189.25     1402.54     86.38 o 
  -4   9  10       55.73       68.81     32.88 o 
  -3   9  10      944.06      938.91    109.87 o 
  -2   9  10      421.43      407.11    104.04 o 
  -1   9  10       98.55      123.82     39.38 o 
   0   9  10      117.02      120.74     30.61 o 
   1   9  10      343.48      381.47     83.22 o 
   2   9  10       67.61       47.71     53.57 o 
   3   9  10       39.60       59.73     40.66 o 
  -5  10  10      271.27      258.74     42.81 o 
  -4  10  10       59.10       32.06     26.83 o 
  -3  10  10      485.82      496.15     66.98 o 
  -2  10  10        0.22        0.00     27.63 o 
  -1  10  10     1260.28     1387.00     79.60 o 
   0  10  10      506.18      542.55     53.08 o 
   1  10  10     1308.44     1440.58    153.51 o 
   2  10  10        5.23       48.99     47.64 o 
   3  10  10      292.21      266.78     78.98 o 
  -5  11  10       26.42       46.86     30.98 o 
  -4  11  10     1229.95     1349.74     83.44 o 
  -3  11  10      553.64      545.88     85.48 o 
  -2  11  10      154.16      231.87     48.48 o 
  -1  11  10       12.84       29.38     31.08 o 
   0  11  10      663.84      702.09    126.69 o 
   1  11  10       56.36       74.73     55.39 o 
   2  11  10       66.98      109.97     59.77 o 
  -5  12  10      161.47      212.14     41.07 o 
  -4  12  10       86.44      135.61     35.32 o 
  -3  12  10        8.81       36.19     33.81 o 
  -2  12  10      569.32      601.65     57.74 o 
  -1  12  10      302.54      358.58     49.84 o 
   0  12  10      708.07      784.91     80.41 o 
   1  12  10      307.35      451.08     92.12 o 
   2  12  10      701.67      891.52    128.84 o 
  -4  13  10       19.16        0.00     33.80 o 
  -3  13  10      846.08      861.12     84.66 o 
  -2  13  10       55.18       63.71     29.61 o 
  -1  13  10      329.80      322.94     52.25 o 
   0  13  10       87.08      158.68     71.50 o 
   1  13  10      292.25      238.21     70.82 o 
  -4  14  10      130.00      111.22     45.46 o 
  -3  14  10        4.67        9.48     62.84 o 
  -2  14  10       48.31       46.89     38.96 o 
  -1  14  10      653.68      663.63     73.67 o 
   0  14  10      560.72      601.92    175.78 o 
   1  14  10      829.15      813.96    122.10 o 
  -3  15  10      114.88      137.67     43.47 o 
  -2  15  10      286.31      333.61     46.23 o 
  -1  15  10        0.40       58.10     33.82 o 
   0  15  10      201.19      180.03     44.92 o 
  -2  16  10      431.80      430.70     52.46 o 
  -1  16  10      301.14      310.64     55.74 o 
  -5   0  11       11.24        0.00     46.90 o 
  -3   0  11     1229.21     1000.35    129.18 o 
  -1   0  11      490.80      412.20     87.13 o 
   1   0  11     1429.40     1495.57    148.86 o 
  -5   1  11      240.57      230.14     52.33 o 
  -4   1  11      393.95      520.77     69.12 o 
  -3   1  11      408.17      307.03     57.62 o 
  -2   1  11      181.38      179.26     46.16 o 
  -1   1  11      448.14      402.40     59.98 o 
   0   1  11      673.88      675.76     74.55 o 
   1   1  11        6.79       37.15     32.92 o 
   2   1  11       11.33       33.47     30.96 o 
  -5   2  11      292.90      324.93     59.68 o 
  -4   2  11       22.02        0.00     31.85 o 
  -3   2  11       15.78       16.45     31.73 o 
  -2   2  11     1633.22     1663.65    112.31 o 
  -1   2  11       13.71       39.75     64.59 o 
   0   2  11      544.40      499.41     65.23 o 
   1   2  11        6.96        0.00     32.96 o 
   2   2  11      537.61      733.97     66.86 o 
  -5   3  11      144.30      127.04     63.07 o 
  -4   3  11      325.83      340.49    107.14 o 
  -3   3  11      467.02      472.75    123.35 o 
  -2   3  11      257.95      285.73     54.15 o 
  -1   3  11      308.87      329.76     91.07 o 
   0   3  11      475.47      480.61     65.71 o 
   1   3  11       44.63       64.56     38.20 o 
   2   3  11      134.08      141.67     37.62 o 
  -5   4  11        4.60        6.94     38.88 o 
  -4   4  11      202.99      312.86     58.72 o 
  -3   4  11      904.15      921.01     86.83 o 
  -2   4  11        6.72        4.02     50.78 o 
  -1   4  11      717.83      667.09     74.83 o 
   0   4  11       31.70       21.66     33.67 o 
   1   4  11      803.88     1063.83     92.62 o 
   2   4  11       10.68        0.00     34.64 o 
  -5   5  11      241.44      199.39     49.84 o 
  -4   5  11      713.29      774.39     83.08 o 
  -3   5  11      640.58      552.70     69.38 o 
  -2   5  11      383.78      489.72     66.80 o 
  -1   5  11      444.04      499.51     65.76 o 
   0   5  11      276.42      447.00     64.47 o 
   1   5  11        1.02        0.00     32.43 o 
   2   5  11       34.48       37.70     40.63 o 
  -5   6  11      199.15      350.54     84.03 o 
  -4   6  11       12.04       39.53     37.98 o 
  -3   6  11        5.69       21.96     34.55 o 
  -2   6  11     1300.08     1381.95    104.29 o 
  -1   6  11       48.26       72.83     40.36 o 
   0   6  11      576.99      591.83     72.39 o 
   1   6  11       62.25       53.98     47.37 o 
   2   6  11      459.87      440.19     66.97 o 
  -4   7  11       71.02       45.22     44.95 o 
  -3   7  11     1738.59     2002.33    121.58 o 
  -2   7  11      231.94      238.19    104.89 o 
  -1   7  11      202.62      234.25     50.54 o 
   0   7  11      327.22      319.18     55.01 o 
   1   7  11      133.44      189.83     65.36 o 
   2   7  11        0.66        0.00     42.02 o 
  -4   8  11      121.98       94.42     42.31 o 
  -3   8  11      543.17      464.96     67.84 o 
  -2   8  11       71.88      125.94     42.08 o 
  -1   8  11      692.54      801.78     83.38 o 
   0   8  11      319.58      376.27     79.75 o 
   1   8  11     1051.63      953.04    133.42 o 
  -4   9  11     1319.52     1375.61    109.08 o 
  -3   9  11      256.86      318.69     59.15 o 
  -2   9  11      385.35      426.19     64.36 o 
  -1   9  11       64.14       81.51     39.65 o 
   0   9  11      303.20      376.50     60.09 o 
   1   9  11      119.40       51.21     56.27 o 
  -3  10  11        3.82       25.87     36.20 o 
  -2  10  11      728.20      787.49     83.45 o 
  -1  10  11      123.48      154.15     46.79 o 
   0  10  11      921.43      834.78    121.50 o 
  -3  11  11      891.71     1052.80    159.44 o 
  -2  11  11      115.40      164.79     69.34 o 
  -1  11  11      258.87      232.27     52.22 o 
   0  11  11      153.21      152.83     63.07 o 
  -2  12  11        4.89       33.69     39.63 o 
  -1  12  11      249.09      330.80     84.70 o 
  -2   0  12      736.42      764.83    117.93 o 
   0   0  12     1279.39     1246.11    148.38 o 
  -2   1  12       90.97      100.45     51.58 o 
  -1   1  12      281.45      354.66     61.59 o 
   0   1  12      510.16      557.90     75.52 o 
  -2   2  12        1.05        6.96     36.94 o 
  -1   2  12      850.46      914.78     91.87 o 
  -2   3  12      265.32      332.70     61.00 o 
  -1   3  12      526.95      587.34     74.49 o 
  -2   4  12      430.12      562.34    103.10 o 
  -1   4  12      105.82       57.41     59.50 o 
                                                 
